# Supplementary material for: Mapping Research Knowledge on Rice Husk Ash Application in Concrete: A Scientometric Review
Source: Materials (Basel). 2022 May 10;15(10):3431. doi: 10.3390/ma15103431 (PMC9147154; doi:10.3390/ma15103431)
Supplement: Supplementary file 1 [file materials-15-03431-s001.zip]

Archive with 1 entries (1 files):
- materials-1693372-Supplementary Table S1.csv
