# Supplementary material for: Mapping Research Knowledge on Rice Husk Ash Application in Concrete: A Scientometric Review
Source: Materials (Basel). 2022 May 10;15(10):3431. doi: 10.3390/ma15103431 (PMC9147154; doi:10.3390/ma15103431)
Supplement: Supplementary file 1 [file materials-15-03431-s001.zip › materials-1693372-Supplementary Table S1.csv]

Authors	Author(s) ID	Title	Year	Source title	Volume	Issue	Art. No.	Page start	Page end	Page count	Cited by	DOI	Link	Affiliations	Authors with affiliations	Abstract	Author Keywords	Index Keywords	Molecular Sequence Numbers	Chemicals/CAS	Tradenames	Manufacturers	Funding Details	Funding Text 1	Funding Text 2	Funding Text 3	Funding Text 4	Funding Text 5	Funding Text 6	Funding Text 7	Funding Text 8	Funding Text 9	Funding Text 10	References	Correspondence Address	Editors	Sponsors	Publisher	Conference name	Conference date	Conference location	Conference code	ISSN	ISBN	CODEN	PubMed ID	Language of Original Document	Abbreviated Source Title	Document Type
Ganesan K., Rajagopal K., Thangavel K.	56694104400;57213658669;6603851090;	Rice husk ash blended cement: Assessment of optimal level of replacement for strength and permeability properties of concrete	2008	Construction and Building Materials	22	8		1675	1683		346	10.1016/j.conbuildmat.2007.06.011	https://www.scopus.com/inward/record.uri?eid=2-s2.0-43549096473&doi=10.1016%2fj.conbuildmat.2007.06.011&partnerID=40&md5=8b8a8e81120f3e6587ba5bdeb93a51b6	Department of Civil Engineering, Alagappa Chettiar College of Engineering and Technology, Karaikudi, 630004, India; Concrete Corrosion Division, Central Electro Chemical Research Institute, Karaikudi, 630006, India	Ganesan, K., Department of Civil Engineering, Alagappa Chettiar College of Engineering and Technology, Karaikudi, 630004, India; Rajagopal, K., Department of Civil Engineering, Alagappa Chettiar College of Engineering and Technology, Karaikudi, 630004, India; Thangavel, K., Concrete Corrosion Division, Central Electro Chemical Research Institute, Karaikudi, 630006, India	In this study, rice husk ash (RHA) prepared from the boiler burnt husk residue of a particular rice mill has been evaluated for optimal level of replacement as blending component in cements. The physical, chemical and mineralogical characteristics of RHA were first analysed. The properties of concrete investigated include compressive strength, splitting tensile strength, water absorption, sorptiv…	Blended cement; Compressive strength; Concrete; Rice husk ash; Transport properties	Cements; Compressive strength; Concretes; Tensile strength; Blended cement; Rapid chloride permeability test (RCPT); Rice husk ash (RHA); Fly ash																Bhanumathidas N, Mehta PK. Concrete mixtures made with ternary blended cements containing fly ash and rice husk ash. In: Malhotra VM, editor. International conference proceeding seventh CANMET-Chennai, India; 2004; 1:SP 199-22; p. 379-91; Columna VB. The effect of rice hull ash in cement and concrete mixes. M.Engg. Thesis, Asian Institute of Technology, 1974; Al-Khalaf, M.N., Yousiff, H.A., Use o…	Ganesan, K.; Department of Civil Engineering, , Karaikudi, 630004, India; email: ganesanhari@yahoo.com								9500618		CBUME		English	Constr Build Mater	Article
Isaia G.C., Gastaldini A.L.G., Moraes R.	15825261000;15825212000;49561432700;	Physical and pozzolanic action of mineral additions on the mechanical strength of high-performance concrete	2003	Cement and Concrete Composites	25	1		69	76		329	10.1016/S0958-9465(01)00057-9	https://www.scopus.com/inward/record.uri?eid=2-s2.0-0037210578&doi=10.1016%2fS0958-9465%2801%2900057-9&partnerID=40&md5=68af6a20bfaa5c466c0376186559fef5	Rua Camelias, 175, 97020-120 Santa Maria, RS, Brazil; Professors of the Federal University of Santa Maria (UFSM), Santa Maria, Brazil	Isaia, G.C., Rua Camelias, 175, 97020-120 Santa Maria, RS, Brazil, Professors of the Federal University of Santa Maria (UFSM), Santa Maria, Brazil; Gastaldini, A.L.G., Rua Camelias, 175, 97020-120 Santa Maria, RS, Brazil, Professors of the Federal University of Santa Maria (UFSM), Santa Maria, Brazil; Moraes, R., Rua Camelias, 175, 97020-120 Santa Maria, RS, Brazil	Pozzolans play an important role when added to Portland cement because they usually increase the mechanical strength and durability of concrete structures. The most important effects in the cementitious paste microstructure are changes in pore structure produced by the reduction in the grain size caused by the pozzolanic reactions pozzolanic effect (PE) and the obstruction of pores and voids by t…	Calcium hydroxide; Combined water; Filler effect; Fly ash; High-performance concrete; Limestone filler; Mechanical strength; Mineral additions; Pozzolanic effect; Rice husk ash	Binary mixtures; Binders; Concrete construction; Concrete testing; Durability; Fly ash; Grain size and shape; Hydrated lime; Limestone; Microstructure; Pore size; Portland cement; Strength of materials; High-performance concrete; Pozzolan					Fundação de Amparo à Pesquisa do Estado do Rio Grande do Sul, FAPERGS	The authors thank to FAPERGS (Research Support Foundation of Rio Grande do Sul State, Brazil) for the partial financial support and research initiation scholarships.										Berry, E.E., Hydration in high-volume fly ash concrete binders (1994) ACI Mater. J., 91 (4), pp. 382-389; Carles Gibergues, A., Ollivier, J.P., Hanna, B., Ultrafine admixtures in high strength pastes and mortars (1989) International Conference on Fly Ash, Silica Fume, Slag and Natural Pozzolans in Concrete, 2, pp. 1101-1116. , Malhotra V.M., editor, 3rd, Trondheim, 1989, Proceedings, American Con…									9589465				English	Cem Concr Compos	Article
Yoo D.-Y., Banthia N.	57196011623;35587272900;	Mechanical properties of ultra-high-performance fiber-reinforced concrete: A review	2016	Cement and Concrete Composites	73			267	280		288	10.1016/j.cemconcomp.2016.08.001	https://www.scopus.com/inward/record.uri?eid=2-s2.0-84982899881&doi=10.1016%2fj.cemconcomp.2016.08.001&partnerID=40&md5=fc01879c3fa7bc9256ff3831288c0461	Department of Architectural Engineering, Hanyang University, 222 Wangsimni-ro, Seongdong-gu, Seoul, 04763, South Korea; Department of Civil Engineering, The University of British Columbia, 6250 Applied Science Lane, Vancouver, BC V6T 1Z4, Canada	Yoo, D.-Y., Department of Architectural Engineering, Hanyang University, 222 Wangsimni-ro, Seongdong-gu, Seoul, 04763, South Korea; Banthia, N., Department of Civil Engineering, The University of British Columbia, 6250 Applied Science Lane, Vancouver, BC V6T 1Z4, Canada	A comprehensive investigation into the mechanical properties of ultra-high-performance fiber-reinforced concrete (UHPFRC), considering various influential factors, is imperative in order to obtain fundamental information for its practical utilization. Therefore, this paper reviewed the early-age strength (or setting) development and mechanical properties of hardened UHPFRC. In connection with the…	Curing condition; Mechanical property; Size effect; Steel fiber property; Strain-rate; Ultra-high-performance fiber-reinforced concrete	Concretes; Curing; Fiber reinforced materials; Fibers; Fly ash; Fume control; High performance concrete; Mechanical properties; Silica fume; Slags; Steel fibers; Strain rate; Curing condition; Early age strengths; Fiber properties; Influential factors; Mechanical performance; Mineral admixtures; Size effects; Ultra-high-performance fiber-reinforced concrete; Reinforced concrete					Ministry of Land, Infrastructure and Transport, MOLIT	This research was supported by a grant ( 16TBIP-C111710-01 ) from Technology Business Innovation Program funded by Ministry of Land, Infrastructure and Transport of Korean government . Continued support of IC-IMPACTS (Canada India Research Center of Excellence) is also appreciated.										AFGC/SETRA, Ultra High Performance Fibre-reinforced Concretes. Interim Recommendations, SETRA, Bagneux, France (2002), p. 152; JSCE, Recommendations for Design and Construction of Ultra-high Strength Fiber Reinforced Concrete Structures (Draft) (2004), Japan Society of Civil Engineers Tokyo, Japan; Yoo, D.Y., Kang, S.T., Yoon, Y.S., Effect of fiber length and placement method on flexural behavior…	Banthia, N.; Department of Civil Engineering, 6250 Applied Science Lane, Canada; email: banthia@civil.ubc.ca			Elsevier Ltd					9589465		CCOCE		English	Cem Concr Compos	Article
Bui D.D., Hu J., Stroeven P.	7003882528;14029992700;7004157034;	Particle size effect on the strength of rice husk ash blended gap-graded Portland cement concrete	2005	Cement and Concrete Composites	27	3		357	366		283	10.1016/j.cemconcomp.2004.05.002	https://www.scopus.com/inward/record.uri?eid=2-s2.0-12244287654&doi=10.1016%2fj.cemconcomp.2004.05.002&partnerID=40&md5=87c907b300b075367c1649c4ed1dd872	Hanoi Univ. of Civil Engineering, 5 Giai phong Road, Hanoi, Viet Nam; Fac. of Civ. Eng. and Geosciences, Delft University of Technology, Stevinweg 1, 2628 CN Delft, Netherlands	Bui, D.D., Hanoi Univ. of Civil Engineering, 5 Giai phong Road, Hanoi, Viet Nam; Hu, J., Fac. of Civ. Eng. and Geosciences, Delft University of Technology, Stevinweg 1, 2628 CN Delft, Netherlands; Stroeven, P., Fac. of Civ. Eng. and Geosciences, Delft University of Technology, Stevinweg 1, 2628 CN Delft, Netherlands	Rice husk ash (RHA) has been used as a highly reactive pozzolanic material to improve the microstructure of the interfacial transition zone (ITZ) between the cement paste and the aggregate in high-performance concrete. Mechanical experiments of RHA blended Portland cement concretes revealed that in addition to the pozzolanic reactivity of RHA (chemical aspect), the particle grading (physical aspe…	Computer simulation; Concrete compressive strength; Interfacial transition zone; Particle size ranges; Rice husk ash	Blending; Compressive stress; Computer simulation; Concretes; Microstructure; Mixtures; Parameter estimation; Particle size analysis; Strength of materials; Concrete compressive strength; Interfacial transition zone; Particle size ranges; Rice husk ash; Portland cement																Mehta, P.K., (1978), Siliceous ashes and hydraulic cements prepared therefrom. US Patent 4105459, August; Mehta, P.K., Rice husk ash-a unique supplementary cementing material (1994) Advances in Concrete Technology, pp. 419-444. , V.M. Malhotra Centre for Mineral and Energy Technology Ottawa; Cook, D.J., Development of microstructure and other properties in rice husk ash-OPC systems (1984) Proceed…	Hu, J.; Fac. of Civ. Eng. and Geosciences, Stevinweg 1, 2628 CN Delft, Netherlands; email: j.hu@citg.tudelft.nl								9589465		CCOCE		English	Cem Concr Compos	Article
Sata V., Jaturapitakkul C., Kiattikomol K.	6506491058;6603494523;6506104036;	Influence of pozzolan from various by-product materials on mechanical properties of high-strength concrete	2007	Construction and Building Materials	21	7		1589	1598		278	10.1016/j.conbuildmat.2005.09.011	https://www.scopus.com/inward/record.uri?eid=2-s2.0-33847782248&doi=10.1016%2fj.conbuildmat.2005.09.011&partnerID=40&md5=93758c6b927fdf76c112a764f269d507	Department of Civil Engineering, Faculty of Engineering, North Eastern University, Khon Kaen, 40000, Thailand; Department of Civil Engineering, Faculty of Engineering, King Mongkut's University of Technology Thonburi, Bangmod, Tungkru, Bangkok 10140, Thailand	Sata, V., Department of Civil Engineering, Faculty of Engineering, North Eastern University, Khon Kaen, 40000, Thailand; Jaturapitakkul, C., Department of Civil Engineering, Faculty of Engineering, King Mongkut's University of Technology Thonburi, Bangmod, Tungkru, Bangkok 10140, Thailand; Kiattikomol, K., Department of Civil Engineering, Faculty of Engineering, King Mongkut's University of Techn…	This paper presents experimentally investigated the effects of pozzolan made from various by-product materials on mechanical properties of high-strength concrete. Ground pulverized coal combustion fly ash (FA), ground fluidized bed combustion fly ash (FB), ground rice husk-bark ash (RHBA), and ground palm oil fuel ash (POFA) having median particle sizes less than 11 μm were used to partially repl…	Fly ash; High-strength concrete; Palm oil fuel ash; Rice husk-bark ash	Coal combustion; Comminution; Compressive strength; Concretes; Fly ash; Portland cement; High strength concretes; Palm oil fuel ash; Rice husk bark ash; Pozzolan					Thailand Research Fund, TRF	The authors gratefully acknowledge the financial supports from the Thailand Research Fund (TRF) under the Royal Golden Jubilee Ph.D. Program and TRF Advanced Research Scholar.										Haque, M.N., Kayali, O., Properties of high-strength concrete using a fine fly ash (1998) Cement Concrete Res, 28 (10), pp. 1445-1452; Zhang, M.H., Malhotra, V.M., High-performance concrete incorporating rice husk ash as a supplementary cementing material (1997) ACI Mater J, 93 (6), pp. 629-639; Ismail, M.S., Waliuddin, A.M., Effect of rice husk ash on high strength concrete (1996) Construct Buil…	Jaturapitakkul, C.; Department of Civil Engineering, , Bangmod, Tungkru, Bangkok 10140, Thailand; email: chai.jat@kmutt.ac.th								9500618		CBUME		English	Constr Build Mater	Article
Zhang M.-H., Malhotra V.M.	55493308200;35513631700;	High-performance concrete incorporating rice husk ash as a supplementary cementing material	1996	ACI Materials Journal	93	6		629	636		271		https://www.scopus.com/inward/record.uri?eid=2-s2.0-0030290490&partnerID=40&md5=0162bdf7729338c301c652b456e6820e		Zhang, M.-H.; Malhotra, V.M.	This paper presents results on the physical and chemical properties of rice husk ash (RHA), and deals with the properties of fresh and hardened concrete incorporating the same ash. The properties of fresh concrete investigated included workability, bleeding, setting time, and autogenous temperature rise, and those of the hardened concrete included compressive, splitting tensile, and flexural stre…	Durability; High-performance concretes; Portland cements; Pozzolans; Rice husk ash; Silica fume	Bending strength; Cement additives; Composition effects; Compressive strength; Concrete additives; Elastic moduli; Mechanical permeability; Pozzolan; Scale (deposits); Setting; Shrinkage; Tensile strength; Autogenous temperature rise; Chloride ion penetration resistance; Concrete bleeding; Concrete workability; Deicing salt scaling resistance; Rice husk ash (RHA); Silica fume concrete; Concretes																Cook, D.J., Pama, R.P., Damer, S.A., Behavior of Concrete and Cement Paste Containing RHA (1976) Conference Proceedings on Hydraulic Cement Paste, pp. 268-282. , Cement and Concrete Association, London; Mehta, P.K., Pin, N., Energy and Industrial Materials from Crop Residues (1976) Resource Recovery and Conservation, 2, pp. 23-38; Mehta, P.K., Properties of Blended Cements Made from RHA (1977) AC…									0889325X		AMAJE		English	ACI Mater J	Article
Rodríguez De Sensale G.	12764181800;	Strength development of concrete with rice-husk ash	2006	Cement and Concrete Composites	28	2		158	160		261	10.1016/j.cemconcomp.2005.09.005	https://www.scopus.com/inward/record.uri?eid=2-s2.0-29144515529&doi=10.1016%2fj.cemconcomp.2005.09.005&partnerID=40&md5=9e4fbe1b1b4c0becaaf796def40f793e	Facultad de Ingeniería, Julio Herrera y Reissig 565, CP 11300 Contevideo, Uruguay	Rodríguez De Sensale, G., Facultad de Ingeniería, Julio Herrera y Reissig 565, CP 11300 Contevideo, Uruguay	This paper presents a study on the development of compressive strength up to 91 days of concretes with rice-husk ash (RHA), in which residual RHA from a rice paddy milling industry in Uruguay and RHA produced by controlled incineration from the USA were used for comparison. Two different replacement percentages of cement by RHA, 10% and 20%, and three different water/cementicious material ratios …	High-strength concrete; Pozzolans; Rice-husk ash; Strength	Agricultural wastes; Compressive strength; Crops; Mechanical permeability; Pozzolan; Tensile strength; High-strength concretes; Pozzolanic effect; Rice-husk ash; Strength; Concretes; Compression Strength; Concrete; Permeability; Plant Residues; Rice; Tensile Strength																Final report: Siliceous by-products for use in concrete (1988) Mater Struct, 21 (121), pp. 69-80; Mehta, P.K., Rice-husk ash-a unique supplementary cementing material (1992) Proc.: CANMET, pp. 419-443. , Advances in concrete technology Ontario; James, J., Rao, M.S., Reactivity of rice husk ash (1986) Cem Concr Res, 16, pp. 296-302; Malhotra, V.M., Mehta, P.K., Pozzolanic and cementitious material…	Rodríguez De Sensale, G.; Facultad de Ingeniería, Julio Herrera y Reissig 565, CP 11300 Montevideo, Uruguay; email: gemma@fing.edu.uy								9589465		CCOCE		English	Cem Concr Compos	Article
Nehdi M., Duquette J., El Damatty A.	7004176002;6603604097;6701333614;	Performance of rice husk ash produced using a new technology as a mineral admixture in concrete	2003	Cement and Concrete Research	33	8		1203	1210		257	10.1016/S0008-8846(03)00038-3	https://www.scopus.com/inward/record.uri?eid=2-s2.0-0037940176&doi=10.1016%2fS0008-8846%2803%2900038-3&partnerID=40&md5=0a10dc853d036a6c5ee86ff303b57802	Department of Civil Engineering, University of Western Ontario, 1151 Richmond Street, London, Ont., N6A 5B9, Canada	Nehdi, M., Department of Civil Engineering, University of Western Ontario, 1151 Richmond Street, London, Ont., N6A 5B9, Canada; Duquette, J., Department of Civil Engineering, University of Western Ontario, 1151 Richmond Street, London, Ont., N6A 5B9, Canada; El Damatty, A., Department of Civil Engineering, University of Western Ontario, 1151 Richmond Street, London, Ont., N6A 5B9, Canada	This article investigates the use of a new technique for the controlled combustion of Egyptian rice husk to mitigate the environmental concerns associated with its uncontrolled burning and provide a supplementary cementing material for the local construction industry. The reactor used provides efficient combustion of rice husk in a short residency time via the suspension of processed particles by…	Blended cement; Chloride; Compressive strength; High-range water reducer; Rice husk ash	Carbon; Cements; Combustion; Compressive strength; Construction industry; Pozzolan; Salts; X ray diffraction analysis; Rice husk ash; Concretes					Ontario Innovation Trust, OIT; Natural Sciences and Engineering Research Council of Canada, NSERC; Canada Foundation for Innovation, CFI	This research was supported by the Canadian Industry Research Assistance Program (IRAP) and a research contract with Hassan Steel. Financial support of the Canadian Natural Science and Engineering Research Council (NSERC), the Canada Foundation for Innovation (CFI), and the Ontario Innovation Trust (OIT) to the first author was also instrumental to the success of this research.										Mehta, P.K., Rice husk ash - A unique supplementary cementing material (1992) Proceedings of the International Symposium on Advances in Concrete Technology, pp. 407-430. , V.M. Malhotra. Athens, Greece, May, CANMET/ACI; Mehta, P.K., (1973) Siliceous Ashes and Hydraulic Cements Prepared Therefrom, , Belgium Patent 802909, U.S. Patent 4105459 (1978); Pitt, N., (1976) Process for Preparation of Sili…	Nehdi, M.; Department of Civil Engineering, 1151 Richmond Street, London, Ont., N6A 5B9, Canada; email: mnehdi@eng.uwo.ca								88846		CCNRA		English	Cem Concr Res	Article
Paris J.M., Roessler J.G., Ferraro C.C., Deford H.D., Townsend T.G.	57139653900;56275898600;8278686200;6602697539;7005921623;	A review of waste products utilized as supplements to Portland cement in concrete	2016	Journal of Cleaner Production	121			1	18		232	10.1016/j.jclepro.2016.02.013	https://www.scopus.com/inward/record.uri?eid=2-s2.0-84976237992&doi=10.1016%2fj.jclepro.2016.02.013&partnerID=40&md5=99d6af6a8992aa74f6c5a24d19205467	University of Florida, Engineering School of Sustainable Infrastructure and the Environment, P.O.Box 116580, 365 Weil Hall, Gainesville, FL 32611, United States; Florida Department of Transportation, State Materials Office, Gainesville, FL, United States	Paris, J.M., University of Florida, Engineering School of Sustainable Infrastructure and the Environment, P.O.Box 116580, 365 Weil Hall, Gainesville, FL 32611, United States; Roessler, J.G., University of Florida, Engineering School of Sustainable Infrastructure and the Environment, P.O.Box 116580, 365 Weil Hall, Gainesville, FL 32611, United States; Ferraro, C.C., University of Florida, Engineer…	The amendment of concrete with waste products serves as an avenue to decrease the volume of wastes landfilled and to reduce the use of naturally mined materials, therefore, minimizing the footprint and impact that the construction industry has on the environment. This manuscript summarizes the current state of practice with regard to the use of waste products as supplementary cementitious materia…	Beneficial use; Concrete; Portland cement; Recycling; Supplementary cementitious materials (SCM); Waste	Cements; Concretes; Construction industry; Portland cement; Recycling; Wastes; Beneficial use; Non-traditional; Portland cement concretes; State of practice; Sugar-cane bagasse; Supplementary cementitious material; Waste products; Waste-wood biomass; Concrete products																ACAA, (2013) Production and Use Survey Report, p. 2012. , Coal Combustion Product (CCP), Survey. American Coal Ash Association; Acar, I., Atalay, M.U., Characterization of Sintered Class F Fly Ashes (2003) Fuel, 106, pp. 195-203. , http://dx.doi.org/10.1016/j.fuel.2012.10.057; (2003) ACI Committee 221 State-of-the-Art Report on Alkali-aggregate Reactivity, p. 31. , Federal Highway Administration …
Wongpa J., Kiattikomol K., Jaturapitakkul C., Chindaprasirt P.	36991131700;6506104036;6603494523;8302542200;	Compressive strength, modulus of elasticity, and water permeability of inorganic polymer concrete	2010	Materials and Design	31	10		4748	4754		223	10.1016/j.matdes.2010.05.012	https://www.scopus.com/inward/record.uri?eid=2-s2.0-77954142552&doi=10.1016%2fj.matdes.2010.05.012&partnerID=40&md5=12e6bbe03888b2a005c085fcc522d138	Department of Civil Engineering, Faculty of Engineering, King Mongkut's University of Technology Thonburi, Bangkok 10140, Thailand; Department of Civil Engineering, Faculty of Engineering, Khon Kaen University, Khon Kaen 40002, Thailand	Wongpa, J., Department of Civil Engineering, Faculty of Engineering, King Mongkut's University of Technology Thonburi, Bangkok 10140, Thailand; Kiattikomol, K., Department of Civil Engineering, Faculty of Engineering, King Mongkut's University of Technology Thonburi, Bangkok 10140, Thailand; Jaturapitakkul, C., Department of Civil Engineering, Faculty of Engineering, King Mongkut's University of …	Inorganic polymer concretes (IPCs) were produced from rice husk-bark ash (RHBA) combined with fly ash (FA) as a cementitious raw material. Six different mixtures were used to study the properties of IPC. Since RHBA is rich in silica material, varying the ratio of FA to RHBA results in differing SiO2/Al2O3 ratios. To keep the SiO2/Al2O3 ratio constant, the ratio of FA to RHBA was fixed at 80:20 by…	A. Composites; A. Concrete; E. Mechanical; Polymer matrix	A. Concrete; Ambient conditions; Concrete mixture; E. Mechanical; High concentration; Liquid components; Mix proportions; Modulus of elasticity; Rice husk; Silica material; Sodium hydroxide solutions; Sodium silicate solutions; Water permeability; Concretes; Elastic moduli; Elasticity; Fly ash; Inorganic polymers; Polymer matrix composites; Silica; Silicates; Sodium; Compressive strength																Davidovits, J., Geopolymers: inorganic polymeric new materials (1991) J Therm Anal, 37, pp. 1633-1656; Davidovits, J., (1982) Mineral polymers and methods of making them, , US patent no. 4349,386; MacKenzie, K.J.D., Komphanchai, S., Vagana, R., Formation of inorganic polymers (geopolymers) from 2:1 layer lattice aluminosilicates (2008) J Eur Ceram Soc, 28 (1), pp. 177-181; Davidovits J, (2002), 3…	Jaturapitakkul, C.; Department of Civil Engineering, , Bangkok 10140, Thailand; email: chai.jat@kmutt.ac.th								2641275				English	Mater. Des.	Article
Zhang M.H., Lastra R., Malhotra V.M.	55493308200;6701807420;35513631700;	Rice-husk ash paste and concrete: Some aspects of hydration and the microstructure of the interfacial zone between the aggregate and paste	1996	Cement and Concrete Research	26	6		963	977		221	10.1016/0008-8846(96)00061-0	https://www.scopus.com/inward/record.uri?eid=2-s2.0-0030172219&doi=10.1016%2f0008-8846%2896%2900061-0&partnerID=40&md5=35ed246655c28849e2fc6d3d1dd7fa75	CANMET, Natural Resources Canada, Ottawa, Ont., Canada	Zhang, M.H., CANMET, Natural Resources Canada, Ottawa, Ont., Canada; Lastra, R., CANMET, Natural Resources Canada, Ottawa, Ont., Canada; Malhotra, V.M., CANMET, Natural Resources Canada, Ottawa, Ont., Canada	This paper presents an experimental study on the effects of the incorporation of rice-husk ash (RHA) in cement paste and concrete on the hydration and the microstructure of the interfacial zone between the aggregate and paste. The influence on the compressive strength of concrete is discussed, and the results are compared with those obtained with the control portland cement concrete and concrete …	Compressive strength; Concrete; DTA/TGA; Hydration; Image analysis; Interfacial zone; Paste; Portland cement; Rice-husk ash (RHA); XRD	Agricultural wastes; Calcium compounds; Compressive strength; Concrete aggregates; Differential thermal analysis; Hydrated lime; Hydration; Image analysis; Microstructure; Portland cement; Silica; X ray diffraction analysis; Calcium silicate hydrates; Control portland cement concrete; Interfacial zone; Pozzolanic reaction; Rice husk ash paste; Silica fume; Concretes																Mehta, P.K., Rice husk ash-a unique supplementary cementing material (1992) Proceedings of the International Symposium on Advances in Concrete Technology, pp. 407-430. , ed. V. M. Malhotra, Athens, Greece, May; Cook, D.J., Pama, R.P., Damer, S.A., The behaviour of concrete and cement paste containing rice husk ash (1976) Conference Proceedings on Hydraulic Cement Paste, , Cement & Concrete Associ…	Zhang, M.H.; CANMET, , Ottawa, Ont., Canada			Elsevier Ltd					88846		CCNRA		English	Cem Concr Res	Article
Givi A.N., Rashid S.A., Aziz F.N.A., Salleh M.A.M.	35810070800;55041302700;35809792700;55796055000;	Assessment of the effects of rice husk ash particle size on strength, water permeability and workability of binary blended concrete	2010	Construction and Building Materials	24	11		2145	2150		218	10.1016/j.conbuildmat.2010.04.045	https://www.scopus.com/inward/record.uri?eid=2-s2.0-77955241648&doi=10.1016%2fj.conbuildmat.2010.04.045&partnerID=40&md5=1684f2544b7909868497d364e7cc999e	Institute of Advanced Technology, Universiti Putra Malaysia, 43400 UPM Serdang, Selangor, Malaysia; Department of Chemical and Environmental Engineering, Faculty of Engineering, Universiti Putra Malaysia, 43300 UPM Serdang, Selangor, Malaysia; Department of Civil Engineering, Faculty of Engineering, Universiti Putra Malaysia, 43300 UPM Serdang, Selangor, Malaysia	Givi, A.N., Institute of Advanced Technology, Universiti Putra Malaysia, 43400 UPM Serdang, Selangor, Malaysia; Rashid, S.A., Department of Chemical and Environmental Engineering, Faculty of Engineering, Universiti Putra Malaysia, 43300 UPM Serdang, Selangor, Malaysia; Aziz, F.N.A., Department of Civil Engineering, Faculty of Engineering, Universiti Putra Malaysia, 43300 UPM Serdang, Selangor, Ma…	This study develops the compressive strength, water permeability and workability of concrete by partial replacement of cement with agro-waste rice husk ash. Two types of rice husk ash with average particle size of 5 micron (ultra fine particles) and 95 micron and with four different contents of 5%, 10%, 15% and 20% by weight were used. Replacement of cement up to maximum of 15% and 20% respective…	Compressive strength; Concrete; Particle size; Permeability; Rice husk ash; Workability	Cements; Compressive strength; Mechanical permeability; Particle size; Water absorption; Average particle size; Cement replacement; Compressive strength and workability; Partial replacement; Rice husk ash; Ultrafine particle; Water permeability; Workability; Concretes																Noor, A.M., Salihuddin, R.S., Mahyuddin, R., Performance of high workability slag-cement Mortar for ferrocement (2007) Build Environ, 42 (7), pp. 1531-1537; Chindaprasirt, P., Rukzon, S., Strength, porosity and corrosion resistance of ternary blend Portland cement, rice husk ash and fly ash mortar (2008) Construction and Building Materials, 22 (8), pp. 1601-1606. , DOI 10.1016/j.conbuildmat.2007.…	Givi, A. N.; Institute of Advanced Technology, , 43400 UPM Serdang, Selangor, Malaysia; email: najigivi@yahoo.com			Elsevier Ltd					9500618		CBUME		English	Constr Build Mater	Article
Aprianti E., Shafigh P., Bahri S., Farahani J.N.	56411961000;36675939300;56145816000;56411985300;	Supplementary cementitious materials origin from agricultural wastes - A review	2015	Construction and Building Materials	74			176	187		216	10.1016/j.conbuildmat.2014.10.010	https://www.scopus.com/inward/record.uri?eid=2-s2.0-84909947398&doi=10.1016%2fj.conbuildmat.2014.10.010&partnerID=40&md5=ab48e728e4b97020b8f5e5dd5bda873c	Department of Building Surveying, Faculty of Built Environment, University of Malaya, Malaysia; Department of Civil Engineering, Faculty of Engineering, University of Malaya, Malaysia	Aprianti, E., Department of Building Surveying, Faculty of Built Environment, University of Malaya, Malaysia; Shafigh, P., Department of Civil Engineering, Faculty of Engineering, University of Malaya, Malaysia; Bahri, S., Department of Civil Engineering, Faculty of Engineering, University of Malaya, Malaysia; Farahani, J.N., Department of Civil Engineering, Faculty of Engineering, University of …	Concrete is heavily used as a construction material in modern society. With the growth in urbanization and industrialization, the demand for concrete is increasing day by-days. Therefore, raw materials and natural resources are required in large quantities for concrete production worldwide. At the same time, a considerable quantity of agricultural waste and other types of solid material disposal …	Agricultural waste; Compressive strength; Concrete; Pozzolans; Supplementary cementitious material	Agricultural wastes; Compressive strength; Concrete industry; Concrete products; Concretes; Palm oil; Pozzolan; Sugar cane; Sugar industry; Sustainable development; Concrete productions; Environmental issues; Environmental sustainability; Physical and chemical properties; Rice husk ash; Solid material; Sugar cane bagasse ashes; Supplementary cementitious material; Waste disposal					Universiti Malaya	The authors gratefully acknowledge the financial support from University of Malaya under the University Malaya Research Fund Assistance (BKP) , Grant No. BK055-2014 .										Meyer, C., The greening of the concrete industry (2009) Cement Concr Compos, 31, pp. 199-206; Mehta, P.K., Monteiro, P.J.M., (2006) Concrete: Microstructure, Properties, and Materials, , 3rd ed. McGraw - Hill New York; Malhotra, V.M., Role of supplementary cementing materials in reducing greenhouse gas emissions (2000) Concrete Technology for A Sustainable Development in the 21st Century, pp. 226…	Aprianti, E.; Department of Building Surveying, Malaysia			Elsevier Ltd					9500618		CBUME		English	Constr Build Mater	Review
Van Tuan N., Ye G., Van Breugel K., Copuroglu O.	7203068846;7103331804;6603725414;6507457432;	Hydration and microstructure of ultra high performance concrete incorporating rice husk ash	2011	Cement and Concrete Research	41	11		1104	1111		215	10.1016/j.cemconres.2011.06.009	https://www.scopus.com/inward/record.uri?eid=2-s2.0-80052332079&doi=10.1016%2fj.cemconres.2011.06.009&partnerID=40&md5=25ec1cc1933b40778f790849a178124e	Microlab, Delft University of Technology, Faculty of Civil Engineering and Geosciences, P.O. Box 5048, 2600 GA Delft, Netherlands; Department of Building Materials, National University of Civil Engineering, 55 Giai Phong Road, Hanoi, Viet Nam; Magnel Laboratory for Concrete Research, Department of Structural Engineering, Ghent University, Technologiepark-Zwijnaarde 904, B-9052, Ghent (Zwijnaarde)…	Van Tuan, N., Microlab, Delft University of Technology, Faculty of Civil Engineering and Geosciences, P.O. Box 5048, 2600 GA Delft, Netherlands, Department of Building Materials, National University of Civil Engineering, 55 Giai Phong Road, Hanoi, Viet Nam; Ye, G., Microlab, Delft University of Technology, Faculty of Civil Engineering and Geosciences, P.O. Box 5048, 2600 GA Delft, Netherlands, Ma…	Rice husk ash (RHA) and silica fume (SF) have a similar chemical composition and a very high specific surface area, but RHA is not an ultra-fine material like SF. The high specific surface area of RHA originates from its internal porosity. For this reason RHA can be expected to behave differently from SF in terms of the hydration and the resulting microstructure of concrete. This still remains un…	Hydration (A); Microstructure (B); Rice husk ash (D); Silica fume (D); Ultra high performance concrete (E)	Cement hydration; Cement matrix; Chemical compositions; Control samples; High specific surface area; Interface transition zones; Internal porosity; Internal water curing; Microstructure (B); Microstructure development; Porous structures; Rice husk ash; Sand particles; Ultra high performance concretes; Cements; Compressive strength; Microstructure; Silica fume; Specific surface area; Hydration																Richard, P., Cheyrezy, M., Composition of reactive powder concretes (1995) Cem. Concr. Res., 25 (7), pp. 1501-1511; Richard, P., Cheyrezy, M., (1994) Reactive Powder Concretes with High Ductility and 200-800 MPa Compressive Strength, ACI SP144-24, pp. 507-518; Fao, (2009) Rice Market Monitor, , http://www.fao.org/es/ESC/common/ecg/71/en/RMM-Jun09.pdf; Mehta, P.K., Rice husk ash - A unique supplem…	Van Tuan, N.; Microlab, P.O. Box 5048, 2600 GA Delft, Netherlands; email: t.vannguyen@tudelft.nl								88846		CCNRA		English	Cem Concr Res	Article
Zain M.F.M., Islam M.N., Mahmud F., Jamil M.	6603672409;57218348877;56462438100;14026937200;	Production of rice husk ash for use in concrete as a supplementary cementitious material	2011	Construction and Building Materials	25	2		798	805		212	10.1016/j.conbuildmat.2010.07.003	https://www.scopus.com/inward/record.uri?eid=2-s2.0-78649845503&doi=10.1016%2fj.conbuildmat.2010.07.003&partnerID=40&md5=92d6138e4e81be8d8b3bd93b4bd220b0	Faculty of Engineering and Built Environment, National University of Malaysia (UKM), 43600 UKM Bangi, Selangor Darul Ehsan, Malaysia	Zain, M.F.M., Faculty of Engineering and Built Environment, National University of Malaysia (UKM), 43600 UKM Bangi, Selangor Darul Ehsan, Malaysia; Islam, M.N., Faculty of Engineering and Built Environment, National University of Malaysia (UKM), 43600 UKM Bangi, Selangor Darul Ehsan, Malaysia; Mahmud, F., Faculty of Engineering and Built Environment, National University of Malaysia (UKM), 43600 U…	Rice husk ash (RHA), rich in silica content, can be produced from rice husk using appropriate combustion technique for use in concrete as a supplementary cementitious material. This paper discusses production process of RHA from rice husk and the quality of RHA produced using rudimentary furnace of the National University of Malaysia (UKM). Three combustion methods and two grinding methods were u…	By-product; Combustion; Concrete; Grinding; Pozzolan; Rice husk ash (RHA); Scanning electron microscopy; Supplementary cementitious material; Waste; X-ray diffraction	Air ducts; Chemical content; Combustion method; Combustion technique; Combustion temperatures; Grinding; Grinding process; Malaysia; Physical characteristics; Production process; Rice husk; Rice husk ash; Scanning electrons; SEM; Silica content; Supplementary cementitious material; Chemical analysis; Diffraction; Furnaces; Grinding (comminution); Grinding (machining); Particle size analysis; Pozz…					Kementerian Sains, Teknologi dan Inovasi, MOSTI; Universiti Kebangsaan Malaysia	The research work reported in this paper was funded by the Ministry of Science, Technology and Innovation, Malaysia and Universiti Kebangsaan Malaysia (UKM). Materials were supplied by Bernas Nasional Malaysia and Ready Mixed (M) Sdn Bhd, Malaysia. The authors would like to express sincere gratitude for all the supports provided. The second author expresses his sincere gratitude to Dhaka Universi…										Mehta, P.K., Rice husk ash as a mineral admixture in concrete (1989) Proceedings of the 2nd International Seminar on Durability of Concrete: Aspects of Admixtures and Industrial By-products, pp. 131-136. , Gothenburg, Sweden; Cincotto, M.A., Agopyan, V., John, V.M., Optimization of rice husk ash production (1990) Proceedings of the 2nd International RILEM Symposium, pp. 335-342. , Sobral HS, edit…	Islam, M. N.; Faculty of Engineering and Built Environment, , 43600 UKM Bangi, Selangor Darul Ehsan, Malaysia; email: nazrul@eng.ukm.my								9500618		CBUME		English	Constr Build Mater	Article
Saraswathy V., Song H.-W.	6603174252;7404036786;	Corrosion performance of rice husk ash blended concrete	2007	Construction and Building Materials	21	8		1779	1784		207	10.1016/j.conbuildmat.2006.05.037	https://www.scopus.com/inward/record.uri?eid=2-s2.0-33847628037&doi=10.1016%2fj.conbuildmat.2006.05.037&partnerID=40&md5=b27655380ac921f86f8a307265331104	Department of Civil and Environmental Engineering, Yonsei University, Seoul, 120-749, South Korea	Saraswathy, V., Department of Civil and Environmental Engineering, Yonsei University, Seoul, 120-749, South Korea; Song, H.-W., Department of Civil and Environmental Engineering, Yonsei University, Seoul, 120-749, South Korea	Rice husk ash is one of the promising pozzolanic materials that can be blended with Portland cement for the production of durable concrete and at the same time it is a value added product. Addition of rice husk ash to Portland cement not only improves the early strength of concrete, but also forms a calcium silicate hydrate (CSH) gel around the cement particles which is highly dense and less poro…	Corrosion; Porosity; Rice husk ash; Strength	Corrosion resistance; Crops; Portland cement; Blended concrete; Calcium silicate hydrate (CSH); Rice husk ash; Split tensile strength; Concretes; Concrete; Corrosion; Hulls; Mechanical Properties; Porosity; Portland Cement; Rice; Rice Hulls																Bui, D.D., Hu, J., Stroeven, P., Particle size effect on the strength of rice husk ash blended gap-graded Portland cement concrete (2005) Cement Concrete Comp, 27, pp. 357-366; Moyad, N., Khalaf, Al., Yousif, H.A., Use of rice husk ash in concrete (1984) Int J Cement Compos Light Weight Concrete, 6, pp. 241-248; Mehta, P.K., Rice husk ash - a unique supplementary cementing material (1994) Advance…	Saraswathy, V.; Department of Civil and Environmental Engineering, , Seoul, 120-749, South Korea; email: corrsaras@yahoo.com								9500618		CBUME		English	Constr Build Mater	Article
Van Tuan N., Ye G., Van Breugel K., Fraaij A.L.A., Bui D.D.	7203068846;7103331804;6603725414;6603161310;7003882528;	The study of using rice husk ash to produce ultra high performance concrete	2011	Construction and Building Materials	25	4		2030	2035		204	10.1016/j.conbuildmat.2010.11.046	https://www.scopus.com/inward/record.uri?eid=2-s2.0-78650893152&doi=10.1016%2fj.conbuildmat.2010.11.046&partnerID=40&md5=a3cfa0383334837ad12605526bd2042f	Microlab, Faculty of Civil Engineering and Geosciences, Delft University of Technology, P.O. Box 5048, 2600 GA Delft, Netherlands; Department of Building Materials, National University of Civil Engineering, 55 Giai Phong Road, Hanoi, Viet Nam	Van Tuan, N., Microlab, Faculty of Civil Engineering and Geosciences, Delft University of Technology, P.O. Box 5048, 2600 GA Delft, Netherlands; Ye, G., Microlab, Faculty of Civil Engineering and Geosciences, Delft University of Technology, P.O. Box 5048, 2600 GA Delft, Netherlands; Van Breugel, K., Microlab, Faculty of Civil Engineering and Geosciences, Delft University of Technology, P.O. Box 5…	The limited available resource and the high cost of silica fume (SF) in producing ultra high performance concrete (UHPC) give the motivation for searching for the substitution by other materials with similar functions, especially in developing countries. Rice husk ash (RHA), an agricultural waste, is classified as "a highly active pozzolan" because it possesses a very high amount of amorphous SiO…	Compressive strength; Fineness; Rice husk ash; Silica fume; Ultra high performance concrete	Control samples; Curing regimes; Fineness; High costs; Large surface area; Mean size; Optimum combination; Rice husk ash; Synergic effects; Ternary blends; Ultra high performance concretes; Agricultural wastes; Developing countries; Silica; Silica fume; Silicon compounds; Compressive strength																(2002) Ultra High Performance Fibre-reinforced Concretes. Interim Recommendations, , BFUP, AFGC France: AFGC Publication; Richard, P., Cheyrezy, M., Reactive powder concretes with high ductility and 200-800 MPa compressive strength (1994) ACI SP144-24, pp. 507-518; Richard, P., Cheyrezy, M., Composition of reactive powder concretes (1995) Cem Concr Res, 25 (7), pp. 1501-1511; Buitenaar, P., Ultra…	Van Tuan, N.; Microlab, P.O. Box 5048, 2600 GA Delft, Netherlands; email: t.vannguyen@tudelft.nl								9500618		CBUME		English	Constr Build Mater	Article
Chao-Lung H., Anh-Tuan B.L., Chun-Tsun C.	8204295900;57209512054;35261506400;	Effect of rice husk ash on the strength and durability characteristics of concrete	2011	Construction and Building Materials	25	9		3768	3772		204	10.1016/j.conbuildmat.2011.04.009	https://www.scopus.com/inward/record.uri?eid=2-s2.0-79956154857&doi=10.1016%2fj.conbuildmat.2011.04.009&partnerID=40&md5=b47d4fd796793f622f3182ad6a30c6b6	Department of Construction Engineering, National Taiwan University of Science and Technology, 43, Keelung Rd., Taipei 106, Taiwan	Chao-Lung, H., Department of Construction Engineering, National Taiwan University of Science and Technology, 43, Keelung Rd., Taipei 106, Taiwan; Anh-Tuan, B.L., Department of Construction Engineering, National Taiwan University of Science and Technology, 43, Keelung Rd., Taipei 106, Taiwan; Chun-Tsun, C., Department of Construction Engineering, National Taiwan University of Science and Technolog…	This work investigates the effects of adding residual rice husk ash (RHA) from South Vietnam, generated when burning rice husk pellets in the boiler, to cement. To improve pozzolanic reactivity, RHA was ground for 1 h. The non-ground RHA and ground RHA were used to test strength activity index according to ASTM C311. The properties of the concrete were investigated, including compressive strength…	Compressive strength; Concrete; Durability; Rice husk ash (RHA)	Average particle size; Cylindrical concrete; Durability property; Electrical resistivity; Positive effects; Pozzolanic materials; Pozzolanic reactivity; Rice husk; Rice husk ash; Strength activity index; Ultrasonic pulse velocity; Viet Nam; Cements; Durability; Electric conductivity; Compressive strength						The authors thank the Ve Wong Corporation for RHA and the financial support that made this publication possible. We are grateful to Professor Lee-Kuo Lin, Professor Ta-Wui Cheng and other fellows of Hwang’s research group for their assistance on this subject to help finish this research.										Zerbino, R., Giaccio, G., Isaia, G.C., Concrete incorporating rice-husk ash without processing (2011) Constr Build Mater, 25 (1), pp. 371-378; Goncalves, M.R.F., Bergmann, C.P., Thermal insulators made with rice husk ashes: Production and correlation between properties and microstructure (2007) Construction and Building Materials, 21 (12), pp. 2059-2065. , DOI 10.1016/j.conbuildmat.2006.05.057, P…	Chao-Lung, H.; Department of Construction Engineering, 43, Keelung Rd., Taipei 106, Taiwan; email: cmrl@seed.net.tw								9500618		CBUME		English	Constr Build Mater	Article
Chindaprasirt P., Homwuttiwong S., Jaturapitakkul C.	8302542200;6505576318;6603494523;	Strength and water permeability of concrete containing palm oil fuel ash and rice husk-bark ash	2007	Construction and Building Materials	21	7		1492	1499		196	10.1016/j.conbuildmat.2006.06.015	https://www.scopus.com/inward/record.uri?eid=2-s2.0-33847789627&doi=10.1016%2fj.conbuildmat.2006.06.015&partnerID=40&md5=a60a51cdc6975430fa3ec3f93f6aa9d1	Department of Civil Engineering, Faculty of Engineering, Khon Kaen University, Khon Kaen, 40002, Thailand; Department of Civil Engineering, Faculty of Engineering, King Mongkut's University of Technology Thonburi, Bangmod, Tungkru, Bangkok 10140, Thailand	Chindaprasirt, P., Department of Civil Engineering, Faculty of Engineering, Khon Kaen University, Khon Kaen, 40002, Thailand; Homwuttiwong, S., Department of Civil Engineering, Faculty of Engineering, King Mongkut's University of Technology Thonburi, Bangmod, Tungkru, Bangkok 10140, Thailand; Jaturapitakkul, C., Department of Civil Engineering, Faculty of Engineering, King Mongkut's University of…	In this paper, palm oil fuel ash and rice husk-bark ash, which are by-products from electricity generating power plants and disposed as wastes in landfills, were used as a partial cement replacement. They were ground and incorporated into concrete at the levels of 20%, 40% and 55% by weight of binder. Compressive strength and water permeability of concretes containing ground palm oil fuel ash (GP…	Compressive strength; Palm oil fuel ash; Permeability; Rice husk-bark ash	Compressive strength; Concretes; Electric power generation; Mechanical permeability; Portland cement; Pozzolan; Water; Ground palm oil fuel ash (GPOA); Ground rice husk bark ash (GRBA); Ordinary Portland cement (OPC); Pozzolanic materials; Fly ash					Thailand Research Fund, TRF	The authors gratefully thank the financial supports of the Thailand Research Fund (TRF) under the Royal Golden Jubilee Ph.D. Program and TRF Advanced Research Scholar.										Marsh, B.K., Day, R.L., Bonner, D.G., Pore structure characteristics affecting the permeability of cement paste containing fly ash (1985) Cement Concrete Res, 15 (6), pp. 1027-1038; Alexander, M.G., Magee, B.J., Durability performance of concrete containing condensed silica fume (1999) Cement Concrete Res, 29 (6), pp. 917-922; Tay, J.H., Ash from oil-palm waste as concrete material (1990) J Mater…	Jaturapitakkul, C.; Department of Civil Engineering, , Bangmod, Tungkru, Bangkok 10140, Thailand; email: chai.jat@kmutt.ac.th								9500618		CBUME		English	Constr Build Mater	Article
Aprianti S E.	57185659800;	A huge number of artificial waste material can be supplementary cementitious material (SCM) for concrete production – a review part II	2017	Journal of Cleaner Production	142			4178	4194		192	10.1016/j.jclepro.2015.12.115	https://www.scopus.com/inward/record.uri?eid=2-s2.0-84961223471&doi=10.1016%2fj.jclepro.2015.12.115&partnerID=40&md5=bd0144568a5aed5b2ef93fc5ce8ec485	Department of Building Surveying, Faculty of Built Environment, University of Malaya, Malaysia	Aprianti S, E., Department of Building Surveying, Faculty of Built Environment, University of Malaya, Malaysia	Concrete is heavily used as a construction material in modern society. With the growth in urbanization and industrialization, the demand for concrete is increasing day by-days. Therefore, raw materials and natural resources are required in large quantities for concrete production worldwide. At the same time, a considerable quantity of industrial waste, agricultural waste and other types of solid …	Agricultural waste; Artificial waste; Concrete; Industrial waste; Supplementary cementitious material (SCM)	Agricultural wastes; Agriculture; Concrete industry; Concretes; Fly ash; Industrial waste disposal; Industrial wastes; Palm oil; Silica fume; Slags; Sugar cane; Sugar industry; Sustainable development; Concrete productions; Environmental issues; Environmental sustainability; Physical and chemical properties; Rice husk ash; Solid material; Sugar cane bagasse ashes; Supplementary cementitious mater…																Adesanya, D.A., Evaluation of blended cement mortar, concrete and stabilized earth made from ordinary Portland cement and corn cob ash (1996) Constr. Build. Mater., 10 (6), pp. 451-456; Adesanya, D.A., Raheem, A.A., A study of the workability and compressive strength characteristics of corn cob ash blended cement concrete (2009) Constr. Build. Mater., 23, pp. 311-317; Adesanya, D.A., Raheem, A.A.…	Aprianti S, E.; Department of Building Surveying, Malaysia; email: eviaprianti93@yahoo.com			Elsevier Ltd					9596526		JCROE		English	J. Clean. Prod.	Review
Yu Q., Sawayama K., Sugita S., Shoya M., Isojima Y.	57221040748;6508177630;7102863326;6602482784;57204999592;	Reaction between rice husk ash and Ca(OH)2 solution and the nature of its product	1999	Cement and Concrete Research	29	1		37	43		175	10.1016/S0008-8846(98)00172-0	https://www.scopus.com/inward/record.uri?eid=2-s2.0-0032659210&doi=10.1016%2fS0008-8846%2898%2900172-0&partnerID=40&md5=d5869ec5fb5dfdeed512fd2b664eea6a	Department of Civil Engineering, Hachinohe Inst. Technol., 88-1, M., Hachinohe, Japan; Wuhan University of Technology, Wuhan, China	Yu, Q., Wuhan University of Technology, Wuhan, China; Sawayama, K., Department of Civil Engineering, Hachinohe Inst. Technol., 88-1, M., Hachinohe, Japan; Sugita, S., Department of Civil Engineering, Hachinohe Inst. Technol., 88-1, M., Hachinohe, Japan; Shoya, M., Department of Civil Engineering, Hachinohe Inst. Technol., 88-1, M., Hachinohe, Japan; Isojima, Y., Department of Civil Engineering, H…	In this study it was confirmed that, at temperatures around 40 °C and in the presence of water, the amorphous silica contained in rice husk ash (RHA) can react with Ca(OH)2 to form one kind of C-S-H gel (Ca1.5SiO3.5·xH2O). The C-S-H gel looks like flocs in morphology, with a porous structure and large specific surface. The average particle diameter of the reaction product, ranging from 4.8 to 7.9…		Amorphous materials; Crystalline materials; Hydration; Limestone; Morphology; Pozzolan; Reaction kinetics; Silica; Calcium silicate hydrate; Rice husk ash; Concretes																Inoue, K., Hara, N., (1996) Inorg Mater, 3, p. 312. , ( in Japanese); Sugita, S., Yu, Q., Shoya, M., Tsukinaga, Y., Isojima, Y., (1997) Proceedings of the 10th International Congress on the Chemistry of Cement, 3, pp. ii109. , Gothenburg; Mazlum, F., Uyan, M., (1992) Proceedings of the 4th International Confererence on Fly Ash, Silica Fume, Slag and Natural Pozzolans in Concrete, 1 (513). , Istan…	Yu, Qijun; Hachinohe Inst of Technology, Hachinohe, Japan			Elsevier Science Ltd					88846		CCNRA		English	Cem Concr Res	Article
Habeeb G.A., Mahmud H.B.	34167831900;7003616564;	Study on properties of rice husk ash and its use as cement replacement material	2010	Materials Research	13	2		185	190		172	10.1590/S1516-14392010000200011	https://www.scopus.com/inward/record.uri?eid=2-s2.0-77955634763&doi=10.1590%2fS1516-14392010000200011&partnerID=40&md5=c6c8e91d2ac54fce2706a9d59dececfd	Department of Civil Engineering, Faculty of Engineering, University of Malaya, Kuala Lumpur, Malaysia	Habeeb, G.A., Department of Civil Engineering, Faculty of Engineering, University of Malaya, Kuala Lumpur, Malaysia; Mahmud, H.B., Department of Civil Engineering, Faculty of Engineering, University of Malaya, Kuala Lumpur, Malaysia	This paper investigates the properties of rice husk ash (RHA) produced by using a ferro-cement furnace. The effect of grinding on the particle size and the surface area was first investigated, then the XRD analysis was conducted to verify the presence of amorphous silica in the ash. Furthermore, the effect of RHA average particle size and percentage on concrete workability, fresh density, superpl…	Compressive strength; Fneness; Pozzolan; XRD	Cements; Compressive strength; Concrete mixtures; Concretes; Grinding (machining); Particle size; Particle size analysis; Pozzolan; Amorphous silica; Average particle size; Cement replacement materials; Concrete workabilities; Fneness; Micro-porous surfaces; Multi-layered; Superplasticizers; Mechanical properties																(2008) World Paddy Production, , http://www.fao.org/newsroom/en/news/2008/1000820/index.html, Food and Agriculture Organization of the United Nations, Accessed 26 December 2008. Available from; Chandrasekhar, S., Satyanarayana, K., Pramada, P., Majeed, J., Effect of calcinations temperature and heating rate on the optical properties and reactivity of rice husk ash (2006) Journal of Materials Scie…	Habeeb, G. A.; Department of Civil Engineering, , Kuala Lumpur, Malaysia; email: civilgx@gmail.com			Universidade Federal de Sao Carlos					15161439				English	Mater. Res.	Article
Shen Y., Zhao P., Shao Q.	45961400700;55459159100;56024631800;	Porous silica and carbon derived materials from rice husk pyrolysis char	2014	Microporous and Mesoporous Materials	188			46	76		159	10.1016/j.micromeso.2014.01.005	https://www.scopus.com/inward/record.uri?eid=2-s2.0-84893408544&doi=10.1016%2fj.micromeso.2014.01.005&partnerID=40&md5=eb63219d1feaca6bd72ba61ed6ce1318	Department of Environmental Science and Technology, Interdisciplinary Graduate School of Science and Engineering, Tokyo Institute of Technology, G5-8, 4259 Nagatsuta, Midori-ku, Yokohama 226-8502, Japan; Key Laboratory of Energy Thermal Conversion and Control, Ministry of Education, Southeast University, Nanjing 210096, China; Laboratory of Waste-coexsistence Engineering, Department of Environmen…	Shen, Y., Department of Environmental Science and Technology, Interdisciplinary Graduate School of Science and Engineering, Tokyo Institute of Technology, G5-8, 4259 Nagatsuta, Midori-ku, Yokohama 226-8502, Japan; Zhao, P., Department of Environmental Science and Technology, Interdisciplinary Graduate School of Science and Engineering, Tokyo Institute of Technology, G5-8, 4259 Nagatsuta, Midori-k…	Biomass pyrolysis is considered one of the most promising technologies for production of sustainable fuels. Rice husk ash (RHA) contains over 60% silica, 10-40% carbon and minor other mineral composition, which is the by-product during the process of rice husk (RH) gasification/pyrolysis. More researchers become interested in how to use this industrial waste, because RHA is available in abundant,…	Biosilica; Catalyst; Porous carbon; Rice husk pyrolysis; Zeolites	Biosilica; Chemical and biologicals; Economically viable; Environmental pollutants; Highly ordered mesoporous carbons; Physicochemical characteristics; Porous carbons; Rice husk; Adsorbents; Biological materials; Biomass; Carbon; Catalysts; Characterization; Gas adsorption; Metal ions; Nanocomposites; Silica; Silicates; Silicon; Zeolites; Mesoporous materials
Al-Khalaf M.N., Yousif H.A.	6602950742;6701470831;	Use of rice husk ash in concrete	1984	International Journal of Cement Composites and Lightweight Concrete	6	4		241	248		140	10.1016/0262-5075(84)90019-8	https://www.scopus.com/inward/record.uri?eid=2-s2.0-0021519217&doi=10.1016%2f0262-5075%2884%2990019-8&partnerID=40&md5=87588d74bd7bde51c38fab6ab21d07f7	Department of Building and Construction, University of Technology, Baghdad, Iraq	Al-Khalaf, M.N.; Yousif, H.A., Department of Building and Construction, University of Technology, Baghdad, Iraq	Rice husk ash was prepared as a pozzolana by a special process such that the final product conformed to engineering requirements in terms of physical and chemical properties, and the silica remained in an amorphous form with a minor amount of unburnt carbon. Results indicated that such a pozzolana can be produced with varying pozzolanic activity index depending on the degree of grinding and the b…	cement replacement; cements wastes; chemical composition; compressive strength shrinkage; Concrete materials; construction materials; pozzolans; rice husk ash; strength of materials	AGRICULTURAL WASTES - Applications; CONCRETE - Testing; FLY ASH - Applications; STRENGTH OF MATERIALS; CEMENT REPLACEMENT; COMPRESSIVE STRENGTH; POZZOLANS; RICE HUSK ASH; CONCRETE AGGREGATES																Cook, Pama, Damer, The behaviour of concrete and cement paste containing rice husk ash (1976) Proceedings, Conference of Hydraulic Cement Pastes, Their Structure and Properties, pp. 268-283. , University of Sheffield; Mehta, Pitt, Energy and industrial materials from crop residues (1976) Resource Recovery and Conservation, 12 (1), pp. 23-38; Haxo, Jr, Mehta, (1974) Ground rice — hull ash as a fil…	Al-Khalaf, M.N.Iraq								2625075				English		Article
Ismail M.S., Waliuddin A.M.	7401909002;6507829935;	Effect of rice husk ash on high strength concrete	1996	Construction and Building Materials	10	7		521	526		138	10.1016/0950-0618(96)00010-4	https://www.scopus.com/inward/record.uri?eid=2-s2.0-0030260206&doi=10.1016%2f0950-0618%2896%2900010-4&partnerID=40&md5=8f8c749261d4b690f7ca3e6341b3d787	Department of Civil Engineering, NED Univ. of Eng. and Technology, Karachi, Pakistan; National Building Research Institute, F-40, S.I.T.E, Hub River Road, Karachi, Pakistan	Ismail, M.S., Department of Civil Engineering, NED Univ. of Eng. and Technology, Karachi, Pakistan; Waliuddin, A.M., National Building Research Institute, F-40, S.I.T.E, Hub River Road, Karachi, Pakistan	High strength concrete (HSC) was produced using locally available materials. The effect of rice husk ash (RHA) passing #200 and #325 sieves as a 10-30% replacement of cement on the strength of HSC was also studied. The RHA was obtained by burning rice husk, an agro-waste material which is abundantly available in the developing countries. A total of 200 test specimens were cast and tested at 3, 7,…	High strength concrete; Rice husk ash; Strength	Cements; Compressive strength; Hulls (seed coverings); Tensile strength; Waste utilization; High strength concrete; Rice husk ash; Concrete additives																Metha, P.K., The chemistry and technology of cements made from RHA Proc. UNIDO/ESCAP/RCTT Workshop on RHA Cement, Peshawar, Pakistan, 1979, pp. 113-122; Hwee, Y.S., Rangan, B.V., Studies on commercial HSC (1990) ACI Mater. J., pp. 440-445. , September-October; Domone, P., Soutsos, M., An approach to the proportion of HSC mix (1994) Concr. Intern., pp. 26-31. , October; Jiofen, J., HSC in China Co…	Waliuddin, A.M.; National Building Research Institute, Hub River Road, Karachi, Pakistan			Elsevier Ltd					9500618		CBUME		English	Constr Build Mater	Article
Salas A., Delvasto S., de Gutierrez R.M., Lange D.	7102443062;6602858466;57201979389;7202077243;	Comparison of two processes for treating rice husk ash for use in high performance concrete	2009	Cement and Concrete Research	39	9		773	778		133	10.1016/j.cemconres.2009.05.006	https://www.scopus.com/inward/record.uri?eid=2-s2.0-68049103050&doi=10.1016%2fj.cemconres.2009.05.006&partnerID=40&md5=783dd78ba9ffcd56b2b2b677e04ae94a	Escuela de Ingeniería de Materiales, Grupo de Investigación de Materiales Compuestos, Universidad del Valle, Colombia; Department of Civil and Environmental Engineering, University of Illinois at Urbana, Champaign, United States	Salas, A., Escuela de Ingeniería de Materiales, Grupo de Investigación de Materiales Compuestos, Universidad del Valle, Colombia; Delvasto, S., Escuela de Ingeniería de Materiales, Grupo de Investigación de Materiales Compuestos, Universidad del Valle, Colombia; de Gutierrez, R.M., Escuela de Ingeniería de Materiales, Grupo de Investigación de Materiales Compuestos, Universidad del Valle, Colombi…	Rice husk ashes (RHA) have been used as pozzolanic admixtures for high performance concrete (HPC). This study reports on a chemical treatment before burning that improves the effectiveness of the RHA. The resulting ash (ChRHA) was compared to ash produced by conventional incineration (TRHA). The digestive chemical treatment before burning produced an RHA with properties comparable to silica fume.…	Durability; High performance concrete; Mechanical properties; Pozzolan; Silica fume	Chemical treatments; Concrete mix; Flexural properties; Fresh and hardened properties; Hardened concrete; High performance concrete; Modulus of elasticity; Pozzolanic activity; Rice husk ash; Superplasticizer; Supplementary cementing materials; Concrete additives; Concrete mixers; Concrete testing; Durability; Fume control; Hardening; Incineration; Mechanical properties; Oxides; Pozzolan; Silica;…						The authors wish to thank the University of Valle (Colombia), the Colombian Institute to Development of Science and Technology “Francisco José de Caldas” (C olciencias ), the company Arrocera La Esmeralda, the Excellence Center for Novel Materials (CENM), and the Center of Excellence for Airport Technology at the University of Illinois at Urbana-Champaign for the support of this study.										Bui, D., (2001) Rice Husk Ash as a Mineral Admixture for High Performance Concrete, , Technische Univ., Delft, Netherlands 138 pp; Mehta, P., Rice husk ash, a unique supplementary cementing material (1992) Adv. Concr. Technol. CANMET, pp. 407-432; Chandrasekhar, K., Review processing, properties and applications of reactive silica from rice husk - an overview (2003) J. Mater. Sci., 38, pp. 3159-3…	Salas, A.; Escuela de Ingeniería de Materiales, Colombia; email: asalas@uiuc.edu								88846		CCNRA		English	Cem Concr Res	Article
Zareei S.A., Ameri F., Dorostkar F., Ahmadi M.	57191225558;57195288650;57195293166;57195289947;	Rice husk ash as a partial replacement of cement in high strength concrete containing micro silica: Evaluating durability and mechanical properties	2017	Case Studies in Construction Materials	7			73	81		132	10.1016/j.cscm.2017.05.001	https://www.scopus.com/inward/record.uri?eid=2-s2.0-85026823410&doi=10.1016%2fj.cscm.2017.05.001&partnerID=40&md5=eab0b6711e6b4950706131ec24132f08	Department of Civil Engineering, Khorasgan (Isfahan) Branch, Islamic Azad University, Isfahan, Iran; Young Researchers and Elite Club, Isfahan (Khorasgan) Branch, Islamic Azad University, Isfahan, Iran; Student of Civil Engineering, Khorasgan (Isfahan) Branch, Islamic Azad University, Isfahan, Iran	Zareei, S.A., Department of Civil Engineering, Khorasgan (Isfahan) Branch, Islamic Azad University, Isfahan, Iran; Ameri, F., Young Researchers and Elite Club, Isfahan (Khorasgan) Branch, Islamic Azad University, Isfahan, Iran; Dorostkar, F., Student of Civil Engineering, Khorasgan (Isfahan) Branch, Islamic Azad University, Isfahan, Iran; Ahmadi, M., Student of Civil Engineering, Khorasgan (Isfah…	The preliminary and inevitable interest in the use of partial replacements or by – products as complementary pozzolanic materials was mostly induced by enforcement of air pollution control resulted from cement production industry. Rise husk is by- product taken from rice mill process, with approximately the ratio of 200 kg per one ton of rice, even in high temperature it reduces to 40 kg. This pa…	Cement replacement; Compressive strength; High strength concrete (HSC); Micro-silica (MS); Rice husk ash (RHA)	Air pollution control; Cement industry; Cements; Chlorine compounds; Compressive strength; Concrete mixtures; Concretes; Durability; High performance concrete; Mixtures; Pollution control; Portland cement; Silica; Water absorption; Cement replacement; Durability property; High strength concretes; Partial replacement; Pozzolanic materials; Rice husk ash; Strength parameters; Water absorption ratio…																Okamura, M., Ouchi, H., Self compacting concrete (2003) J. Adv. Concr. Technol., 1, pp. 5-15; Kartini, K., Effects of Silica in Rice Husk Ash (RHA) in producing High Strength Concrete (2012), 2 (12), pp. 1951-1956. , … of Engineering and …, vol., no., pp; Lagerblad, B., Mechanism of carbonation (2011) in Proceedings of the 18th International Baustofftagung Ibausil, 12–15 September; Nocun-Wczelik,…	Zareei, S.A.; Department of Civil Engineering, Iran; email: a.r.zareei@khuisf.ac.ir			Elsevier Ltd					22145095				English	Case Stud. Constr. Mater.	Article
Gursel A.P., Maryman H., Ostertag C.	36707512800;57209038324;7005012486;	A life-cycle approach to environmental, mechanical, and durability properties of "green" concrete mixes with rice husk ash	2016	Journal of Cleaner Production	112			823	836		131	10.1016/j.jclepro.2015.06.029	https://www.scopus.com/inward/record.uri?eid=2-s2.0-84932160613&doi=10.1016%2fj.jclepro.2015.06.029&partnerID=40&md5=497cefd6523a8b31efe3482375c317bb	Department of Civil and Environmental Engineering, University of California, Berkeley, CA 94720, United States	Gursel, A.P., Department of Civil and Environmental Engineering, University of California, Berkeley, CA 94720, United States; Maryman, H., Department of Civil and Environmental Engineering, University of California, Berkeley, CA 94720, United States; Ostertag, C., Department of Civil and Environmental Engineering, University of California, Berkeley, CA 94720, United States	Among the possible solutions to a sustainable future is to limit the consumption of non-renewable resources and to minimize waste and its associated releases. Using supplementary cementitious materials (SCMs) in concrete constitutes environmental, societal and economic benefits towards the sustainability goal. Similar to the commonly used fly ash, rice husk ash (RHA) is a highly-reactive pozzolan…	Durability; Global warming potential; Greenconcrete; Life-cycle assessment; Solid waste	Coal ash; Concrete mixers; Concrete mixtures; Concrete products; Concretes; Durability; Ecodesign; Economic and social effects; Environmental impact; Fly ash; Global warming; Portland cement; Solid wastes; Sustainable development; Criteria air pollutants; Economic stagnation; Global warming potential; Greenconcrete; Life Cycle Assessment (LCA); Non-renewable resource; Pozzolanic materials; Supple…						This research is funded by the Republic of Singapore's National Research Foundation through a grant to the Berkeley Education Alliance for Research in Singapore (BEARS) for the Singapore–Berkeley Building Efficiency and Sustainability in the Tropics (SinBerBEST) Program. BEARS has been established by the University of California, Berkeley as a center for intellectual excellence in research and ed…										(2014) Coal Combustion Products Production & Use Statistics: 2000-2013, , Acaa American Coal Ash Association Farmington Hills, MI; Celik, K., Meral, C., Gursel, A.P., Mehta, P.K., Horvath, A., Monteiro, P.J.M., Mechanical properties, durability, and life-cycle assessment of self-consolidating concrete mixtures made with blended portland cements containing fly ash and limestone powder (2015) Cem. …	Gursel, A.P.; Department of Civil and Environmental Engineering, United States; email: pgursel@berkeley.edu			Elsevier Ltd					9596526		JCROE		English	J. Clean. Prod.	Article
Chopra D., Siddique R., Kunal	56467812000;6701385641;54898095200;	Strength, permeability and microstructure of self-compacting concrete containing rice husk ash	2015	Biosystems Engineering	130			72	80		130	10.1016/j.biosystemseng.2014.12.005	https://www.scopus.com/inward/record.uri?eid=2-s2.0-84920267224&doi=10.1016%2fj.biosystemseng.2014.12.005&partnerID=40&md5=ca72f030ecea006d7dcafbff8d8ecb22	Department of Civil Engineering, Thapar University, Patiala, Punjab, India; Department of Biotechnology, Thapar University, Patiala, Punjab, India	Chopra, D., Department of Civil Engineering, Thapar University, Patiala, Punjab, India; Siddique, R., Department of Civil Engineering, Thapar University, Patiala, Punjab, India; Kunal, Department of Biotechnology, Thapar University, Patiala, Punjab, India	Self-compacting concrete (SCC) is characterized by deformability and segregation resistance. It flows under its own weight while remaining homogeneous in composition. This study presents the effect of replacing cement content with rice husk ash (RHA) as supplementary cementitious materials (SCM's) in SCC and observing fresh flow (slump flow, V-Funnel, U-box, L-Flow), mechanical strength (compress…	Permeability; Rice husk ash; Self-compacting concrete; Strength	Cements; Chlorine compounds; Concretes; Durability; Mechanical permeability; Microstructure; Scanning electron microscopy; Strength of materials; Tensile strength; X ray diffraction; Chloride penetration; Rapid Chloride Permeability Test (RCPT); Rice husk ash; Scanning electron microscopy , SEM; Segregation resistances; Split tensile strengths; Strength; Supplementary cementitious material; Self …																Agarwal, S.K., Deepali, G., Utilization of industrial wastes and unprocessed micro fillers for making cost effective mortars (2006) Construction and Building Materials, 20, pp. 999-1004; Ahmadi, M.A., Alidoust, O., Sadrinejad, I., Nayeri, M., Development of mechanical properties of self compacting concrete contain rice husk ash (2007) International Journal of Computer and Information Engineering,…	Chopra, D.; Department of Civil Engineering, Thapar UniversityIndia			Academic Press					15375110		BEINB		English	Biosyst. Eng.	Article
Van V.-T.-A., Rößler C., Bui D.-D., Ludwig H.-M.	55632499800;12788992700;7003882528;7201526291;	Rice husk ash as both pozzolanic admixture and internal curing agent in ultra-high performance concrete	2014	Cement and Concrete Composites	53			270	278		129	10.1016/j.cemconcomp.2014.07.015	https://www.scopus.com/inward/record.uri?eid=2-s2.0-84907368891&doi=10.1016%2fj.cemconcomp.2014.07.015&partnerID=40&md5=5f97cd870bb8285d16551df280cf553a	Institute for Building Materials Science, Department of Civil Engineering, Bauhaus-University Weimar, Coudraystr. 11, D-99421 Weimar, Germany; Department of Building Materials Technology, National University of Civil Engineering, 55 Giai Phong Road, Hanoi, Viet Nam	Van, V.-T.-A., Institute for Building Materials Science, Department of Civil Engineering, Bauhaus-University Weimar, Coudraystr. 11, D-99421 Weimar, Germany, Department of Building Materials Technology, National University of Civil Engineering, 55 Giai Phong Road, Hanoi, Viet Nam; Rößler, C., Institute for Building Materials Science, Department of Civil Engineering, Bauhaus-University Weimar, Cou…	The present study investigated the effects of mesoporous amorphous rice husk ash (RHA) on compressive strength, portlandite content, autogenous shrinkage and internal relative humidity (RH) of ultra-high performance concretes (UHPCs) with and without ground granulated blast-furnace slag (GGBS) under different treatments. The results were compared with those of UHPCs containing silica fume (SF). B…	Autogenous shrinkage; Compressive strength; Internal relative humidity; Portlandite content; Rice husk ash; UHPC	Compressive strength; Curing; High performance concrete; Mesoporous materials; Shrinkage; Silica fume; Autogenous shrinkage; Internal relative humidity; Portlandite; Rice husk ash; UHPC; Driers (materials)					German Academic Exchange Service London, DAAD London; Deutscher Akademischer Austauschdienst, DAAD	The corresponding author would like to thank for the Ph.D. scholarship sponsored by Ministry of Education and Training of Vietnam , F.A. Finger-Institute for Building Materials Science (FIB) – Bauhaus University Weimar and German Academic Exchange Service (DAAD). The contribution of Dipl. -Ing. Alexander Gypser to autogenous shrinkage, internal relative humidity tests is here acknowledged.										Richard, P., Cheyrezy, M., Composition of reactive powder concretes (1995) Cem Concr Res, 25 (7), pp. 1501-1511; Park, J.J., Kang, S.T., Koh, K.T., Kim, S.W., Influence of the ingredients on the compressive strength of UHPC as a fundamental study to optimize the mixing proportion (2008) Proceedings of the 2nd International Symposium on Ultra High Performance Concrete, pp. 105-112. , Kassel, Germa…	Van, V.-T.-A.; Department of Building Materials Technology, National University of Civil Engineering, 55 Giai Phong Road, Hanoi, Viet Nam; email: Thien.An-Weimar@daad-alumni.de			Elsevier Ltd					9589465		CCOCE		English	Cem Concr Compos	Article
Sousa Coutinho J.	15825744200;	The combined benefits of CPF and RHA in improving the durability of concrete structures	2003	Cement and Concrete Composites	25	1		51	59		128	10.1016/S0958-9465(01)00055-5	https://www.scopus.com/inward/record.uri?eid=2-s2.0-0037210655&doi=10.1016%2fS0958-9465%2801%2900055-5&partnerID=40&md5=928c55dd7f6e10b3ce67f353524c3aa3	Department of Civil Engineering, FEUP, Universidade Do Porto, R. Dr. Roberto Frias s/n, 4200-465 Porto, Portugal	Sousa Coutinho, J., Department of Civil Engineering, FEUP, Universidade Do Porto, R. Dr. Roberto Frias s/n, 4200-465 Porto, Portugal	The work presented is a laboratory study of controlled permeability formwork (CPF) applied to concrete where cement was partially replaced (10%, 15% and 20%) with Portuguese rice husk ash (RHA). Portuguese rice husk is a by-product which may be incinerated industrially. Various tests were carried out to evaluate the durability of concrete made with RHA at 10%, 15% and 20% replacement of cement by…	Concrete durability; Controlled permeability formwork (CPF); Partial cement replacement; Rice husk ash (RHA); Testing	Absorption; Capillarity; Cements; Concrete testing; Durability; Mechanical permeability; Strength of materials; Controlled permeability formwork (CPF); Concrete construction																Papadakis, V.G., Efficiency factors (K-values) for supplementary cement materials regarding carbonation and chloride penetration (2000) CANMET/ACI International Conference on Durability of Concrete, 1, pp. 173-187. , Malhotra V.M., editor, Barcelona, Spain; Mehta, P.K., Mineral admixtures for concrete - An overview of recent developments. Advances in cement and concrete (1994) Proceedings of an E…	Sousa Coutinho, J.; Department of Civil Engineering, R. Dr. Roberto Frias s/n, 4200-465 Porto, Portugal; email: jcouti@fe.up.pt								9589465		CCOCE		English	Cem Concr Compos	Article
Ramezanianpour A.A., Mahdikhani M., Ahmadibeni G.	6602243517;35105434400;26667475900;	The effect of rice husk ash on mechanical properties and durability of sustainable concretes	2009	International Journal of Civil Engineering	7	2		83	91		125		https://www.scopus.com/inward/record.uri?eid=2-s2.0-67649844351&partnerID=40&md5=c87944f0eb51efad045c23507ab604db	Department of Concrete Technology, Durability Research Center, Amirkabir University of Technology, Iran; Department of Civil Engineering, Amirkabir University of Technology, Iran; Department of Mechanical Engineering, Amirkabir University of Technology, Iran	Ramezanianpour, A.A., Department of Concrete Technology, Durability Research Center, Amirkabir University of Technology, Iran; Mahdikhani, M., Department of Civil Engineering, Amirkabir University of Technology, Iran; Ahmadibeni, G., Department of Mechanical Engineering, Amirkabir University of Technology, Iran	Rice Husk Ash (RHA) is a by-product of the agricultural industry which contains high amount of silicon dioxide (SiO2). In this research, for the first time in the Middle East, in order to supply typical RHA, a special furnace was designed and constructed in Amirkabir University of Technology. Afterwards, XRD and XRF techniques were used to determine the amorphous silica content of the burnt rice …	Durability; Mechanical properties; Pozzolan; Rice Husk Ash (RHA); Sustainable concretes	Agricultural robots; Agriculture; Chlorine compounds; Compressive strength; Durability; Mechanical properties; Pozzolan; Silica; Silicon oxides; Tensile strength; Agricultural industries; Optimum temperature; Pozzolanic materials; Properties of concretes; Rapid Chloride Permeability Test (RCPT); Rice husk ash; Splitting tensile strength; Sustainable concretes; Concretes																Merita, P.K., High-performance, high-volume fly ash concrete for sustainable development (2004) Proceedings of the International Workshop on Sustainable Development and Concrete Technology, , Beijing, China, May 20-21; Mehta, P.K., Mineral admixtures for concrete-an overview of recent developments (1994) Advances in cement and concrete, Proceedings of an Engineering Foundation Conference, pp. 243…	Ramezanianpour, A. A.; Department of Concrete Technology, email: aaramce@aut.ac.ir			Iran University of Science and Technology					17350522				English	Int. J. Civ. Eng.	Article
Bories C., Borredon M.-E., Vedrenne E., Vilarem G.	56196133500;6701740250;26024962600;6603000243;	Development of eco-friendly porous fired clay bricks using pore-forming agents: A review	2014	Journal of Environmental Management	143			186	196		125	10.1016/j.jenvman.2014.05.006	https://www.scopus.com/inward/record.uri?eid=2-s2.0-84901989949&doi=10.1016%2fj.jenvman.2014.05.006&partnerID=40&md5=2f3fe10939acffb8c41c30a39764dd93	Université de Toulouse, INPT, LCA (Laboratoire de Chimie Agro-Industrielle), ENSIACET, 4 allée Emile Monso - BP 44362, 31030 Toulouse Cedex 4, France; INRA, UMR 1010 CAI, Toulouse, France; Arterris Innovation, 24 avenue Marcel Dassault, 31500 Toulouse, France	Bories, C., Université de Toulouse, INPT, LCA (Laboratoire de Chimie Agro-Industrielle), ENSIACET, 4 allée Emile Monso - BP 44362, 31030 Toulouse Cedex 4, France, INRA, UMR 1010 CAI, Toulouse, France, Arterris Innovation, 24 avenue Marcel Dassault, 31500 Toulouse, France; Borredon, M.-E., Université de Toulouse, INPT, LCA (Laboratoire de Chimie Agro-Industrielle), ENSIACET, 4 allée Emile Monso - …	Today, clay bricks are facing technological challenges and are uncompetitive compared to materials such as concrete. Their performance must be improved if they are to stand up to the competition. Increasing environmental concerns over the accumulation of unmanaged wastes from agricultural or industrial productions have made these good candidates for incorporation into building materials to improv…	Clay brick; Compressive strength; Porosity; Renewable or fossil and mineral waste recycling; Sustainable building material; Thermal conductivity	microcrystalline cellulose; mineral; water; aluminum silicate; clay; clay; compressive strength; construction material; environmental economics; mineral resource; physicochemical property; porosity; recycling; renewable resource; sustainability; thermal conductivity; building material; bulk density; clay brick; combustion; compressive strength; crop; porosity; review; rice; rice husk; straw; suga…		microcrystalline cellulose, 39394-43-9, 51395-75-6; water, 7732-18-5; aluminum silicate, 12183-80-1, 1302-93-8, 1318-74-7, 1335-30-4, 61027-90-5; Aluminum Silicates; clay				The authors would like to thank the agricultural cooperative ARTERRIS, the Regional Council of Midi-Pyrénées and the French Ministry for Higher Education and Research.										Abali, Y., Yurdusev, M.A., Zeybek, M.S., Kumanlioǧlu, A.A., Using phosphogypsume and boron concentrator wastes in light brick production (2007) Constr. Build. Mater., 21, pp. 52-56; Algin, H.M., Turgut, P., Cotton and limestone powder wastes as brick material (2008) Constr. Build. Mater., 22, pp. 1074-1080; Alonso-Santurde, R., Andrés, A., Viguri, J.R., Raimondo, M., Guarini, G., Zanelli, C., Don…	Bories, C.; INP-ENSIACET, Laboratoire de Chimie Agro-Industrielle, 4allée Emile Monso-BP 44362, 31030 Toulouse Cedex 4, France; email: cecile.bories@ensiacet.fr			Academic Press					3014797		JEVMA	24908498	English	J. Environ. Manage.	Review
Cordeiro G.C., Toledo Filho R.D., De Moraes Rego Fairbairn E.	23667114400;6507557277;6601973096;	Use of ultrafine rice husk ash with high-carbon content as pozzolan in high performance concrete	2009	Materials and Structures/Materiaux et Constructions	42	7		983	992		123	10.1617/s11527-008-9437-z	https://www.scopus.com/inward/record.uri?eid=2-s2.0-67650370043&doi=10.1617%2fs11527-008-9437-z&partnerID=40&md5=45f26d3380cc3cbc8a0753de7c678daa	Laboratory of Civil Engineering, Universidade Estadual Do Norte Fluminense Darcy Ribeiro, Av. Alberto Lamego, CEP 28013-602 Campos dos Goytacazes, RJ, Brazil; Program of Civil Engineering, COPPE, Universidade Federal Do Rio Janeiro, Rio de Janeiro, RJ, Brazil	Cordeiro, G.C., Laboratory of Civil Engineering, Universidade Estadual Do Norte Fluminense Darcy Ribeiro, Av. Alberto Lamego, CEP 28013-602 Campos dos Goytacazes, RJ, Brazil; Toledo Filho, R.D., Program of Civil Engineering, COPPE, Universidade Federal Do Rio Janeiro, Rio de Janeiro, RJ, Brazil; De Moraes Rego Fairbairn, E., Program of Civil Engineering, COPPE, Universidade Federal Do Rio Janeiro…	Rice husk ash (RHA) has been generated in large quantities in rice producing countries. This by-product can contain non-crystalline silica and thus has a high potential to be used as cement replacement in mortar and concrete. However, as the RHA produced by uncontrolled burning conditions usually contains high-carbon content in its composition, the pozzolanic activity of the ash and the rheology …	Grinding; High-performance concrete; Materials processing; Pozzolan; Rheology; Rice husk ash	BET specific surface area; Carbon content; Cement replacement; Crystalline silica; Durability test; Grinding; High potential; High-performance concrete; Materials processing; Pozzolanic activity; Rice husk ash; Ultrafine; Vibratory mill; Durability; Elasticity; Grinding (comminution); Grinding (machining); Mortar; Plasticity; Pozzolan; Rheology; Silica; Viscosity; Concretes					Coordenação de Aperfeiçoamento de Pessoal de Nível Superior, CAPES; Conselho Nacional de Desenvolvimento Científico e Tecnológico, CNPq; Fundação Carlos Chagas Filho de Amparo à Pesquisa do Estado do Rio de Janeiro, FAPERJ	Acknowledgements The authors wish to thank FAPERJ, CAPES and CNPq for the financial support to this investigation. The authors are also indebted to Centro de Tecnologia Mineral (CETEM), where the grinding experiments were conducted.										(2007), http://www.fao.org.Cited12May2007, Food and Agriculture Organization of the United Nations; Metha, P.K., Properties of blended cements made from rice husk ash (1977) ACI Mater J, 74, pp. 440-442; Salas, J., Castillo, P., Sanchez Rojas, M.I., Veras, J., Empleo de cenizas de cáscara de arroz como adiciones en morteros (1986) Mater Construcc, 36, pp. 21-39; Zhang, M.-H., Malhotra, V.M., High…	Cordeiro, G. C.; Laboratory of Civil Engineering, Av. Alberto Lamego, CEP 28013-602 Campos dos Goytacazes, RJ, Brazil; email: gcc@uenf.br								13595997		MASTE		English	Mater Struct	Article
Rodríguez De Sensale G.	12764181800;	Effect of rice-husk ash on durability of cementitious materials	2010	Cement and Concrete Composites	32	9		718	725		122	10.1016/j.cemconcomp.2010.07.008	https://www.scopus.com/inward/record.uri?eid=2-s2.0-77956338458&doi=10.1016%2fj.cemconcomp.2010.07.008&partnerID=40&md5=57c1591c6fae2c6def4013f496d5920c	Instituto de la Construcción, Instituto de Ensayo de Materiales, Universidad de la República, Hugo Prato 2314, Montevideo, Uruguay	Rodríguez De Sensale, G., Instituto de la Construcción, Instituto de Ensayo de Materiales, Universidad de la República, Hugo Prato 2314, Montevideo, Uruguay	In this paper the effects of partial replacements of Portland cement by rice-husk ash (RHA) on the durability of conventional and high performance cementitious materials are investigated. Different percentages of RHA replacement levels, two RHAs (amorphous and partially crystalline optimized by dry-milling) and several water-cementitious materials ratio are studied. The following durability aspec…	Durability; Rice-husk ash; Waste utilization	Alkali-silica reaction; Cementitious materials; Chemical compositions; Chloride ion penetration; Enhanced performance; Hydrochloric acid solution; Mass loss; Partial replacement; Partially crystalline; Pozzolanic effect; Replacement level; Rice-husk ash; Sulfate attack; Supplementary cementing materials; Acid resistance; Acids; Air permeability; Alkalinity; Chlorine compounds; Durability; Hydroch…					Consejo Superior de Investigaciones Científicas, CSIC; Instituto Nacional de Investigacion Agropecuaria, Uruguay, INIA	The author acknowledges the financial support of CSIC and INIA, Uruguay.										(2009) Food Market Monitor, 12 (4). , http://www.fao.org/es/ESC/en/15/70/highlight_71.html, Food and Agriculture Organization of the United Nations, December; Mehta, P.K., Rice-husk ash - A unique supplementary cementing material (1992) Proc Advances in Concrete Technology, pp. 419-443. , CANMET, Ontario; Malhotra, V.M., Mehta, P.K., (1996) Pozzolanic and Cementitious Materials. In: Advances in C…	Rodríguez De Sensale, G.; Instituto de la Construcción, Hugo Prato 2314, Montevideo, Uruguay; email: gemma@fing.edu.uy								9589465		CCOCE		English	Cem Concr Compos	Article
Hesami S., Ahmadi S., Nematzadeh M.	55770180700;57197316780;36198613700;	Effects of rice husk ash and fiber on mechanical properties of pervious concrete pavement	2014	Construction and Building Materials	53			680	691		121	10.1016/j.conbuildmat.2013.11.070	https://www.scopus.com/inward/record.uri?eid=2-s2.0-84892776084&doi=10.1016%2fj.conbuildmat.2013.11.070&partnerID=40&md5=d2ce033080025732fc0c699130810414	Faculty of Civil Engineering, Babol Noshirvani University of Technology, Postal Box: 484, 47148-71167 Babol, Iran; Department of Civil Engineering, Mazandaran University, 47416-13534 Babolsar, Iran	Hesami, S., Faculty of Civil Engineering, Babol Noshirvani University of Technology, Postal Box: 484, 47148-71167 Babol, Iran; Ahmadi, S., Faculty of Civil Engineering, Babol Noshirvani University of Technology, Postal Box: 484, 47148-71167 Babol, Iran; Nematzadeh, M., Department of Civil Engineering, Mazandaran University, 47416-13534 Babolsar, Iran	The use of pervious concrete pavement is significantly increasing due to reduction of road runoff and absorption of noise. However, this type of pavement cannot be used for heavy traffic due to a high amount of voids and consequently low strength of pervious concrete. In this paper, rice husk ash (RHA) was used in order to strengthen pozzolanic cement paste and the effect of 0%, 2%, 4%, 6%, 8%, 1…	Fibers; Pervious concrete; Physical and mechanical properties; Rice husk ash (RHA)	Cement replacement; Pervious concrete; Pervious concrete pavements; Physical and mechanical properties; Polyphenylene sulfides; Pozzolanic cements; Rice husk ash; Weight percentages; Bending strength; Compressive strength; Concrete pavements; Concretes; Fibers; Mechanical properties; Steel fibers; Tensile strength																Schaefer, V.R., Wang, K., Sulieman, M.T., Kevern, J.T., (2006) Mix Design Development for Pervious Concrete in Cold Weather Climates. Final Report, , Iowa Department of Transportation, National Concrete Pavement Technology Center, Iowa Concrete Paving Association; Nader, G., Shivaji, D., Development of no-fines concrete pavement applications (1995) ASCE J Transport Eng, pp. 283-288; Ferguson, B.K…	Ahmadi, S.; Faculty of Civil Engineering, Postal Box: 484, 47148-71167 Babol, Iran; email: ahmadi.saeed89@yahoo.com								9500618		CBUME		English	Constr Build Mater	Article
Khan R., Jabbar A., Ahmad I., Khan W., Khan A.N., Mirza J.	19639070400;56626203100;57210350664;56243465300;55918631800;7004501946;	Reduction in environmental problems using rice-husk ash in concrete	2012	Construction and Building Materials	30			360	365		119	10.1016/j.conbuildmat.2011.11.028	https://www.scopus.com/inward/record.uri?eid=2-s2.0-84855168023&doi=10.1016%2fj.conbuildmat.2011.11.028&partnerID=40&md5=5447b49bb0ab08c7a21c61ebf29ea1a4	Department of Civil Engineering, University of Engineering and Technology, Peshawar, Pakistan; Department of Robotics and Civil, Research Institute of Hydro-Quebec, 1840 Lionel Boulet, Varennes, QC J3X 1S1, Canada	Khan, R., Department of Civil Engineering, University of Engineering and Technology, Peshawar, Pakistan; Jabbar, A., Department of Civil Engineering, University of Engineering and Technology, Peshawar, Pakistan; Ahmad, I., Department of Civil Engineering, University of Engineering and Technology, Peshawar, Pakistan; Khan, W., Department of Civil Engineering, University of Engineering and Technolo…	The production of cement (key binding component of concrete) is costly, consumes high energy, depletes natural resources and emits huge amounts of greenhouse gases (1 ton of cement production emits ∼1 ton of CO 2). Consequently, environmental degradation, serious pollution and health hazards associated with cement and concrete industries, have come under intense scrutiny from environmentalists an…	Chloride and sulphate resistance; Compressive strength; Concrete; Flexural strength; Mortar; Portland cement; Rice-husk ash; Scanning electron microscopy; X-ray diffraction	Aggressive chemicals; Cement and concretes; Cement production; Conventional concrete; Cost analysis; Cost saving; Environmental problems; Environmentally safe; High energy; Key binding; Partial replacement; Rice-husk ash; Scanning electron microscopic; Scanning electrons; Sulphate resistance; Superplasticizers; Agricultural wastes; Bending strength; Carbon dioxide; Chlorine compounds; Compressive…					Fondation Université Européenne du Travail, UET	The authors gratefully acknowledge the financial support from the PK University of Engineering and Technology (UET), Peshawar. Our sincere thanks go also to Industrial Estate Peshawar Laboratory and PCSIR Laboratory, Peshawar, for providing specimen grinding services, heat treatment and chemical analyses. Many thanks to Mr. Zakir Hussain and Mr. Faisal-ur-Rehman from UET, Peshawar, for their help…										(2006) Committee on Mine Placement of Coal Combustion Wastes, , Managing Coal Combustion Residues in Mines National Research Council of the National Academies; (2007) Human and Ecological Risk Assessment of Coal Combustion Wastes, , RTI, Research Triangle Park, prepared for the US Environmental Protection Agency; August 6; Mehta, P.K., (2000) Concrete Technology Elements Sustainable Development -…	Mirza, J.; Department of Robotics and Civil, 1840 Lionel Boulet, Varennes, QC J3X 1S1, Canada; email: mirza@ireq.ca								9500618		CBUME		English	Constr Build Mater	Article
Antiohos S.K., Papadakis V.G., Tsimas S.	6506702688;7004202837;6603722461;	Rice husk ash (RHA) effectiveness in cement and concrete as a function of reactive silica and fineness	2014	Cement and Concrete Research	61-62			20	27		118	10.1016/j.cemconres.2014.04.001	https://www.scopus.com/inward/record.uri?eid=2-s2.0-84899683501&doi=10.1016%2fj.cemconres.2014.04.001&partnerID=40&md5=7a0a6d76c72b5492074ff6ca40de4fb6	Titan Cement Company S.A., Group R and D and Quality Department, Kamari Plant, P.O. Box 18-19200, Elefsina, Greece; Department of Environmental and Natural Resources Management, University of Patras, Agrinio, Greece; School of Chemical Engineers, National Technical University of Athens, Zografou Campus, 9 Heroon Polytechniou, GR-157 73 Athens, Greece	Antiohos, S.K., Titan Cement Company S.A., Group R and D and Quality Department, Kamari Plant, P.O. Box 18-19200, Elefsina, Greece; Papadakis, V.G., Department of Environmental and Natural Resources Management, University of Patras, Agrinio, Greece; Tsimas, S., School of Chemical Engineers, National Technical University of Athens, Zografou Campus, 9 Heroon Polytechniou, GR-157 73 Athens, Greece	Research on ash from burning of rice husks (RHA) has already demonstrated that it is one of the most promising supplementary cementing materials (SCM), given its high specific surface and great amount of silica soluble in alkaline conditions. Indeed, RHA could be a product of added value if it wasn't for its limited availability and periodically high residual carbon content, factors inhibiting it…	Amorphous material (B); Blended cement (D); Fineness (A); Mechanical properties (C); Rice husk ash	Chlorine compounds; Concrete testing; Concretes; Mechanical properties; Blended cement; Cement and concretes; Chloride penetration; Fineness (A); High-specific surfaces; Rice husk ash; Strength development; Supplementary cementing materials; Cements						The author appreciates the efforts of the personnel of Dehshpour treatment center, the participating patients and all the people contributing to this research										Elhag Ahmed, A., Adam, F., Indium incorporated silica from rice husk and its catalytic activity (2007) Microporous and Mesoporous Materials, 103 (13), pp. 284-295; Nehdi, M., Duquette, J., El Damatty, A., Performance of rice husk ash produced using a new technology as a mineral admixture in concrete (2003) Cem. Concr. Res., 33 (8), pp. 1203-1210; Malhotra, V.M., Mehta, P.K., Pozzolanic and cement…	Antiohos, S.K.; Titan Cement Company S.A., Group R and D and Quality Department, Kamari Plant, P.O. Box 18-19200, Elefsina, Greece; email: santiohos@titan.gr			Elsevier Ltd					88846		CCNRA		English	Cem Concr Res	Article
Modarres A., Hosseini Z.	35793907800;57522567700;	Mechanical properties of roller compacted concrete containing rice husk ash with original and recycled asphalt pavement material	2014	Materials and Design	64			227	236		118	10.1016/j.matdes.2014.07.072	https://www.scopus.com/inward/record.uri?eid=2-s2.0-84908138124&doi=10.1016%2fj.matdes.2014.07.072&partnerID=40&md5=71a194b20d6e8a0f32400cccd2e223fb	Department of Civil Engineering, Babol Noshirvani University of Technology, Babol, Iran	Modarres, A., Department of Civil Engineering, Babol Noshirvani University of Technology, Babol, Iran; Hosseini, Z., Department of Civil Engineering, Babol Noshirvani University of Technology, Babol, Iran	This study focused on the effects of rice husk ash (RHA) on the mechanical properties of roller compacted concrete (RCC) designed with original and reclaimed asphalt pavement (RAP) materials. The RCC mixes were produced by partial substitution of cement with RHA at varying amounts of 3% and 5%. Four aggregate combinations including the mix with original aggregate, coarse RAP+fine original aggrega…	Energy absorbency; Fatigue life; Modulus of rupture; Reclaimed asphalt pavement; Rice husk ash; Roller compacted concrete	Aggregates; Asphalt mixtures; Asphalt pavements; Bending strength; Bending tests; Cements; Compressive strength; Curing; Drying; Energy absorption; Fatigue of materials; Fatigue testing; Porosity; Rollers (machine components); Energy absorbency; Modulus of rupture; Optimum moisture content; Partial substitution; Reclaimed asphalt pavements; Recycled asphalt pavement; Rice husk ash; Three-points b…																Wahhabh, A., Asi, I.M., Optimization of roller compacted concrete for local application (1999) Transp Res Rec, 1458, pp. 1-7; Duran, A.C., Strength properties of high-volume fly ash roller compacted and workable concrete and influence of curing condition (2005) Cement Concr Res, 35 (6), pp. 1112-1121; American Concrete Institute report ACI 325. 10-95, R2001; Yerramala, A., Ganesh Babu, K., Transp…	Modarres, A.; Department of Civil Engineering, Iran			Elsevier Ltd					2641275				English	Mater. Des.	Article
Hossain M.M., Karim M.R., Hasan M., Hossain M.K., Zain M.F.M.	56485056400;56820318000;57214844186;57198500471;6603672409;	Durability of mortar and concrete made up of pozzolans as a partial replacement of cement: A review	2016	Construction and Building Materials	116			128	140		116	10.1016/j.conbuildmat.2016.04.147	https://www.scopus.com/inward/record.uri?eid=2-s2.0-84966700302&doi=10.1016%2fj.conbuildmat.2016.04.147&partnerID=40&md5=714a28f034702cf2a0efab6771283438	Faculty of Engineering and Built Environment, Universiti Kebangsaan MalaysiaSelangor 43600, Malaysia; Department of Civil Engineering, Dhaka University of Engineering and Technology, Gazipur, 1707, Bangladesh	Hossain, M.M., Faculty of Engineering and Built Environment, Universiti Kebangsaan MalaysiaSelangor 43600, Malaysia; Karim, M.R., Department of Civil Engineering, Dhaka University of Engineering and Technology, Gazipur, 1707, Bangladesh; Hasan, M., Department of Civil Engineering, Dhaka University of Engineering and Technology, Gazipur, 1707, Bangladesh; Hossain, M.K., Department of Civil Enginee…	In recent years, researchers have been focusing on developing more sustainable cementitious systems in order to curb the negative environmental impacts and disintegration of concrete structures associated with ordinary Portland cement (OPC). Several attempts have been made to develop sustainable binders through the use of pozzolans such as slag, fly ash (FA), palm oil fuel ash (POFA), metakaolin …	Acid resistance; Carbonation; Chloride penetration; Corrosion resistance; Drying shrinkage; Pozzolans; Sorptivity; Sulfate resistance; Supplementary cementing materials; Water absorption and permeability	Acid resistance; Binders; Carbonation; Cements; Chlorine compounds; Compressive strength; Concretes; Corrosion; Corrosion resistance; Disintegration; Durability; Energy efficiency; Environmental impact; Fly ash; Mortar; Palm oil; Portland cement; Pozzolan; Shrinkage; Silica fume; Slags; Sustainable development; Water absorption; Chloride penetration; Drying shrinkages; Sorptivity; Sulfate resista…					FRGS/1/2013/TK06/UKM/01/1; Universiti Kebangsaan Malaysia	The authors would like to express sample gratitude and pleasure to almighty Allah for being able to write this article. Particularly, the authors are extremely thankful for the financial support provided by the Universiti Kebangsaan Malaysia (UKM); Ministry of Science, Technology and Innovation – Malaysia ; Fundamental Research Grant Scheme ( FRGS/1/2013/TK06/UKM/01/1 ); and Department of Civil a…										Ann, K.Y., Moon, H.Y., Kim, Y.B., Ryou, J., Durability of recycled aggregate concrete using pozzolanic materials (2008) Waste Manage., 28, pp. 993-999; Rukzon, S., Chindaprasirt, P., Use of waste ash from various by-product materials in increasing the durability of mortar (2008) Songklanakarin J. Sci. Technol., 30, pp. 485-489; Rukzon, S., Chindaprasirt, P., Use of rice husk-bark ash in producing…	Hossain, M.M.; Faculty of Engineering and Built Environment, Malaysia; email: shojib.ce_06@yahoo.com			Elsevier Ltd					9500618		CBUME		English	Constr Build Mater	Review
Memon S.A., Shaikh M.A., Akbar H.	23989112800;36698411700;36697685300;	Utilization of Rice Husk Ash as viscosity modifying agent in Self Compacting Concrete	2011	Construction and Building Materials	25	2		1044	1048		115	10.1016/j.conbuildmat.2010.06.074	https://www.scopus.com/inward/record.uri?eid=2-s2.0-78649862652&doi=10.1016%2fj.conbuildmat.2010.06.074&partnerID=40&md5=e09c382d46607b06676d9160090591ab	NUST Institute of Civil Engineering (NICE), School of Civil and Environmental Engineering (SCEE), National University of Sciences and Technology (NUST), Islamabad, Pakistan; College of Civil Engineering, National University of Sciences and Technology (NUST), Risalpur, N.W.F.P., Pakistan	Memon, S.A., NUST Institute of Civil Engineering (NICE), School of Civil and Environmental Engineering (SCEE), National University of Sciences and Technology (NUST), Islamabad, Pakistan; Shaikh, M.A., College of Civil Engineering, National University of Sciences and Technology (NUST), Risalpur, N.W.F.P., Pakistan; Akbar, H., College of Civil Engineering, National University of Sciences and Techno…	Self Compacting Concrete (SCC) is defined by two primary properties: Deformability and Segregation resistance. Deformability or flowability is the ability of SCC to flow or deform under its own weight (with or without obstructions). Segregation resistance or stability is the ability to remain homogeneous while doing so. High range water reducing admixtures are utilized to develop sufficient defor…	Compressive strength; Flowability; Rice husk; Rice Husk Ash; Segregation resistance; Self Compacting Concrete	Flowability; Rice husk; Rice husk ash; Segregation resistance; Self compacting concrete; Astatine; Compressive strength; Concrete products; Cost accounting; Costs; Deformation; Segregation (metallography); Viscosity; Cost benefit analysis																Memon, S.A., Shaikh, M.A., Akbar, H., Production of low cost self compacting concrete using rice husk ash (2008) First International Conference on Construction in Developing Countries (ICCIDC-1), pp. 31-34. , Pakistan; Bronzeoak Ltd., Rice Husk Ash Market Study, , www.berr.gov.uk/files/file15138.pdf; Agricultural Indicators-Federal Bureau of Statistics, , http://www.statpak.gov.pk/depts/fbs/stati…	Memon, S. A.; NUST Institute of Civil Engineering (NICE), , Islamabad, Pakistan; email: shazim_memon@yahoo.com								9500618		CBUME		English	Constr Build Mater	Article
Kannan V., Ganesan K.	57281602700;56694104400;	Chloride and chemical resistance of self compacting concrete containing rice husk ash and metakaolin	2014	Construction and Building Materials	51			225	234		110	10.1016/j.conbuildmat.2013.10.050	https://www.scopus.com/inward/record.uri?eid=2-s2.0-84889011699&doi=10.1016%2fj.conbuildmat.2013.10.050&partnerID=40&md5=8bd7a8a2acf031ac3e0048c608090745	Department of Civil Engineering, National College of Engineering, Tirunelveli, Tamil Nadu, India; Department of Civil Engineering, Sudharsan Engineering College, Sathiyamangalam, Pudukkottai, Tamil Nadu, India	Kannan, V., Department of Civil Engineering, National College of Engineering, Tirunelveli, Tamil Nadu, India; Ganesan, K., Department of Civil Engineering, Sudharsan Engineering College, Sathiyamangalam, Pudukkottai, Tamil Nadu, India	In this paper, the durability properties of self-compacting concrete (SCC) containing rice husk ash (RHA), metakaolin (MK) and a combination of MK and RHA (1:1 ratio) were evaluated and their relationships discussed. The durability properties of the various mixtures were studied. The results showed that SCC blended with RHA and a combination of RHA and MK showed a considerable improvement in dura…	Acid attack; Chloride permeability; Metakaolin; Rice husk ash; Self compacting concrete (SCC); Silica ratio	Acid attack; Acid environment; Chloride permeability; Durability property; Metakaolins; Rice husk ash; Chlorine compounds; Durability; Self compacting concrete; Silica; Acid resistance																Okamura, H., Ouchi, M., Self-compacting concrete (2003) J Adv Concr Technol, 1 (1), pp. 5-15; Hameed, M.S., Sekar, A.S.S., Saraswathy, V., Strength and permeability characteristics study of self-compacting concrete using crusher rock dust and marble sludge powder (2012) Arab J Sci Eng, 37, pp. 561-574; Hemant, S., Khitoliya, R.K., Pathak, S.S., Incorporating European standards for testing self co…	Kannan, V.; Department of Civil Engineering, , Tirunelveli, Tamil Nadu, India; email: kannan_civil81@yahoo.in								9500618		CBUME		English	Constr Build Mater	Article
Cordeiro G.C., Toledo Filho R.D., Tavares L.M., Fairbairn E.M.R.	23667114400;6507557277;7006528959;6601973096;	Experimental characterization of binary and ternary blended-cement concretes containing ultrafine residual rice husk and sugar cane bagasse ashes	2012	Construction and Building Materials	29			641	646		109	10.1016/j.conbuildmat.2011.08.095	https://www.scopus.com/inward/record.uri?eid=2-s2.0-84055178637&doi=10.1016%2fj.conbuildmat.2011.08.095&partnerID=40&md5=cdc1b516a45976b16970547e0dd417c8	Laboratory of Civil Engineering, Universidade Estadual Do Norte Fluminense Darcy Ribeiro, Av. Alberto Lamego, 2000 Parque Califórnia, CEP 28013-602, Campos dos Goytacazes, RJ, Brazil; Program of Civil Engineering, COPPE, Centro de Tecnologia, Bloco I-2000 Sala 216, CEP 21941-970, Rio de Janeiro, RJ, Brazil; Program of Metallurgical and Materials Engineering, COPPE, Centro de Tecnologia, Bloco F S…	Cordeiro, G.C., Laboratory of Civil Engineering, Universidade Estadual Do Norte Fluminense Darcy Ribeiro, Av. Alberto Lamego, 2000 Parque Califórnia, CEP 28013-602, Campos dos Goytacazes, RJ, Brazil; Toledo Filho, R.D., Program of Civil Engineering, COPPE, Centro de Tecnologia, Bloco I-2000 Sala 216, CEP 21941-970, Rio de Janeiro, RJ, Brazil; Tavares, L.M., Program of Metallurgical and Materials …	In the present work an experimental program was carried out to investigate the influence of residual sugar cane bagasse and rice husk ashes (SCBA and RHA, respectively) in the properties of concretes. SCBA and RHA were produced using vibratory grinding in dry open circuit and conventional and high-performance concretes were produced with 0% and 20% of both ashes as cement replacement (by mass). T…	Compressive strength; High-performance concrete; Pozzolan; Rheology; Rice husk ash; Sugar cane bagasse ash	Adiabatic temperature rise; Cement replacement; Chloride ions; Concrete properties; Conventional concrete; Experimental characterization; Experimental program; High-performance concrete; Joint influence; Open circuits; Plastic viscosity; Positive effects; Residual sugars; Rice husk; Rice husk ash; Simultaneous use; Sugar-cane bagasse; Ternary mixtures; Ultrafine; Young's Modulus; Bagasse; Chlorin…					Coordenação de Aperfeiçoamento de Pessoal de Nível Superior, CAPES; Conselho Nacional de Desenvolvimento Científico e Tecnológico, CNPq; Fundação Carlos Chagas Filho de Amparo à Pesquisa do Estado do Rio de Janeiro, FAPERJ	This work was supported by the Brazilian agencies FAPERJ, CNPq and CAPES. The authors are also indebted to Centro de Tecnologia Mineral (CETEM), where the grinding experiments were conducted.										Worrell, E., Price, L., Martin, N., Hendriks, C., Meida, L.O., Carbon dioxide emissions from the global cement industry (2001) Annual Review of Energy and the Environment, 26, pp. 303-329. , DOI 10.1146/annurev.energy.26.1.303; Saad, M.N.A., De Andrade, W.P., Paulon, V.A., Properties of mass concrete containing active pozzolan made from clay (1982) Concr Int, pp. 59-65. , July; Mehta, P.K., Prope…	Cordeiro, G.C.; Laboratory of Civil Engineering, Av. Alberto Lamego, 2000 Parque Califórnia, CEP 28013-602, Campos dos Goytacazes, RJ, Brazil; email: gcc@uenf.br								9500618		CBUME		English	Constr Build Mater	Article
Fapohunda C., Akinbile B., Shittu A.	6508233874;57200726501;57200727890;	Structure and properties of mortar and concrete with rice husk ash as partial replacement of ordinary Portland cement – A review	2017	International Journal of Sustainable Built Environment	6	2		675	692		109	10.1016/j.ijsbe.2017.07.004	https://www.scopus.com/inward/record.uri?eid=2-s2.0-85041515570&doi=10.1016%2fj.ijsbe.2017.07.004&partnerID=40&md5=bf26b65a2ca8bf98549c46b598d9d725	Department of Civil Engineering, Federal University, Oye-Ekiti, Nigeria; Department of Building, The Polytechnic, Ibadan, Nigeria	Fapohunda, C., Department of Civil Engineering, Federal University, Oye-Ekiti, Nigeria; Akinbile, B., Department of Building, The Polytechnic, Ibadan, Nigeria; Shittu, A., Department of Civil Engineering, Federal University, Oye-Ekiti, Nigeria	In order to arrest the incidence of global warming brought about by the emission of greenhouse gases notably CO2 into the atmosphere, the use of materials that can substitute the material responsible for greenhouse gases is being promoted world-wide. One of these is rice husk ash (RHA) which has been found suitable by researchers to partially replace Portland cement in the production of concrete.…	Cement; Pozzolans; Rice husk ash; Strength; Structural concrete																	AASHTO T259. (1980) Standard Method of Test for Resistance of Concrete to Chloride Ion Penetration”, (T259-80), American Association of State Highway and Transportation Officials, Washington, D.C., U.S.A; AASHTO T277. (1983) Electrical Indication of Concrete's Ability to Resist Chloride Ion Penetration (Rapid Chloride Permeability Test), American Association of State Highway and Transportation Of…	Fapohunda, C.; Department of Civil Engineering, Nigeria; email: christopher.fapohunda@fuoye.edu.ng			Elsevier B.V.					22126090				English	Int. J. Sustain. Environ.	Review
Zerbino R., Giaccio G., Isaia G.C.	6602079376;6602169131;15825261000;	Concrete incorporating rice-husk ash without processing	2011	Construction and Building Materials	25	1		371	378		108	10.1016/j.conbuildmat.2010.06.016	https://www.scopus.com/inward/record.uri?eid=2-s2.0-77957667484&doi=10.1016%2fj.conbuildmat.2010.06.016&partnerID=40&md5=1c065472bb90996188da2a1ca27a05b8	CONICET Researcher, Fac of Eng UNLP, LEMIT-CIC, La Plata, Argentina; CIC Researcher, Fac of Eng UNLP, LEMIT-CIC, La Plata, Argentina; GEPECON, Civil Eng Department, Federal University of Santa Maria, Brazil	Zerbino, R., CONICET Researcher, Fac of Eng UNLP, LEMIT-CIC, La Plata, Argentina; Giaccio, G., CIC Researcher, Fac of Eng UNLP, LEMIT-CIC, La Plata, Argentina; Isaia, G.C., GEPECON, Civil Eng Department, Federal University of Santa Maria, Brazil	The rice-husk is a residue with low nutritional properties for animals. When it is incinerated rice-husk generates a great quantity of ashes (RHA). The use of RHA as a supplementary cementing material is of great interest to many developing countries where rice production is in abundance. A highly reactive pozzolan is obtained when RHA is burnt under controlled conditions. In other conditions a "…	Cement; Concrete; Mechanical properties; Rice-husk ash; Waste management	Coarse aggregates; Component materials; Controlled conditions; Grinding process; Nutritional properties; Rice production; Rice-husk ash; Structural concretes; Supplementary cementing materials; Water permeability; Agglomeration; Aggregates; Animals; Cements; Developing countries; Grinding (machining); Mechanical permeability; Mechanical properties; Waste management																Horton, R., (2001) Factor Ten Emission Reductions: The Key of Sustainable Development and Economic Prosperity for the Cement and Concrete Industry, pp. 1-14. , Malhotra VM, editor. ACI SP-202, ACI int, Michigan, USA; Mehta, P.K., Bringing the concrete industry into a new era of sustainable development (1997) M. Collepardi Symposium on Advances in Concrete Science and Technology, Fifth CANMET/ACI …	Zerbino, R.; LEMIT, calle 52 entre 121 y 122, La Plata, Argentina; email: zerbino@ing.unlp.edu.ar								9500618		CBUME		English	Constr Build Mater	Article
Safiuddin M., West J.S., Soudki K.A.	36928992400;7402746437;7003507840;	Hardened properties of self-consolidating high performance concrete including rice husk ash	2010	Cement and Concrete Composites	32	9		708	717		106	10.1016/j.cemconcomp.2010.07.006	https://www.scopus.com/inward/record.uri?eid=2-s2.0-77956340769&doi=10.1016%2fj.cemconcomp.2010.07.006&partnerID=40&md5=da5f525f0a5820c728d7cc9a366c49f1	Department of Civil and Environmental Engineering, Faculty of Engineering, University of Waterloo, Waterloo, ON N2L 3G1, Canada	Safiuddin, M., Department of Civil and Environmental Engineering, Faculty of Engineering, University of Waterloo, Waterloo, ON N2L 3G1, Canada; West, J.S., Department of Civil and Environmental Engineering, Faculty of Engineering, University of Waterloo, Waterloo, ON N2L 3G1, Canada; Soudki, K.A., Department of Civil and Environmental Engineering, Faculty of Engineering, University of Waterloo, W…	This paper mainly presents the key hardened properties of self-consolidating high performance concrete (SCHPC). Various SCHPCs were produced with different water/binder (W/B) ratios, rice husk ash (RHA) contents, and air contents. The required filling ability and air content were achieved in all freshly mixed SCHPCs. The hardened SCHPCs were tested for compressive strength, ultrasonic pulse veloc…	Air content; Concrete; Hardened properties; Rice husk ash; Water/binder ratio	Air content; Electrical resistivity; Filling abilities; Hardened properties; High-performance concrete; Rice husk ash; Test results; Total porosity; Ultrasonic pulse velocity; Water/binder ratios; Compressive strength; Electric conductivity; Hardening; Light velocity; Porosity; Ultrasonics; Water content; Water absorption																Khayat, K.H., Workability, testing, and performance of self-consolidating concrete (1999) ACI Mater J, 96 (3), pp. 346-353; Russell, H.G., ACI defines high-performance concrete (1999) Concr Int, 21 (2), pp. 56-57; (2005) The European Guidelines for Self-compacting Concrete: Specification, Production and Use, , SCCEPG West Midlands, UK: Self-Compacting Concrete European Project Group (SCCEPG), The…	Safiuddin, M.; Department of Civil and Environmental Engineering, , Waterloo, ON N2L 3G1, Canada; email: safiq@yahoo.com								9589465		CCOCE		English	Cem Concr Compos	Article
Le H.T., Ludwig H.-M.	56514654400;7201526291;	Effect of rice husk ash and other mineral admixtures on properties of self-compacting high performance concrete	2016	Materials and Design	89			156	166		104	10.1016/j.matdes.2015.09.120	https://www.scopus.com/inward/record.uri?eid=2-s2.0-84947779094&doi=10.1016%2fj.matdes.2015.09.120&partnerID=40&md5=95e24faa649dbab5ce1509b676c491e1	F.A. Finger-Institute for Building Materials Science, Faculty of Civil Engineering, Bauhaus-University Weimar, Germany; Institute of Construction Engineering, University of Transport and Communications, Hanoi, Viet Nam	Le, H.T., F.A. Finger-Institute for Building Materials Science, Faculty of Civil Engineering, Bauhaus-University Weimar, Germany, Institute of Construction Engineering, University of Transport and Communications, Hanoi, Viet Nam; Ludwig, H.-M., F.A. Finger-Institute for Building Materials Science, Faculty of Civil Engineering, Bauhaus-University Weimar, Germany	The present study aims investigating the effects of superplasticizer (SP) and of mineral admixtures on self-compactability and compressive strength of mortar and of self-compacting high performance concrete (SCHPC). The results show that SP dosages higher than the SP saturation dosage (SSD) did not influence flowability and plastic viscosity, and induced the bleeding. Contrary to fly ash (FA)/sil…	Compressive strength; Fly ash; Rice husk ash; Self-compactability; Self-compacting high performance concrete; Silica fume; Superplasticizer saturation dosage	Compressive strength; Concrete additives; Concretes; Fly ash; Mortar; Particle size; Self compacting concrete; Silica fume; Strength of materials; Viscosity; Intermolecular attraction; Large specific surface areas; Mineral admixtures; Rice husk ash; Saturation dosages; Segregation resistances; Self compactability; Self-compacting high-performance concretes; High performance concrete					German Academic Exchange Service London; Deutscher Akademischer Austauschdienst	The authors would like to express thanks to Ministry of Education and Training of Vietnam, F.A. Finger-Institute for Building Materials Science , Bauhaus-University Weimar and German Academic Exchange Service (DAAD) for funding and support. The authors are also grateful to Dipl.-Ing. Matthes, C. for NanoSEM micrographs, and Dipl.-Ing. Müller, M. and Dr.-Ing. Siewert, K. for helpful discussion.										Okamura, H., Ouchi, M., Self-compacting high performance concrete (1998) Prog. Struct. Eng. Mater., 1, pp. 378-383; (2005) The European guidelines for self-compacting concrete, specification, production and use, p. 63. , Norfolk: The Self-Compacting Concrete European Project Group; (2006) Guidelines for viscosity modifying admixtures for concrete, p. 12. , Norfolk: the European Federation of Spec…	Le, H.T.; F.A. Finger-Institute for Building Materials Science, Germany; email: lehautc@daad-alumni.de			Elsevier Ltd					2641275				English	Mater. Des.	Article
Siddique R., Singh K., Kunal P., Singh M., Corinaldesi V., Rajor A.	6701385641;57213995016;54898095200;55557773800;8117205500;6507087067;	Properties of bacterial rice husk ash concrete	2016	Construction and Building Materials	121			112	119		104	10.1016/j.conbuildmat.2016.05.146	https://www.scopus.com/inward/record.uri?eid=2-s2.0-84976496230&doi=10.1016%2fj.conbuildmat.2016.05.146&partnerID=40&md5=e2b056bf2d1567618c65c2db9cf11446	Department of Civil Engineering, Thapar University, Patiala, Punjab, India; School of Agricultural Biotechnology, Punjab Agricultural University, Ludhiana, Punjab, India; Punjab State Power Corporation Limited, Patiala, India; Department of Materials, Environmental Sciences and Urban Planning, Marche Polytechnic University, Ancona, Italy; School of Energy and Environment, Thapar University, Patia…	Siddique, R., Department of Civil Engineering, Thapar University, Patiala, Punjab, India; Singh, K., Department of Civil Engineering, Thapar University, Patiala, Punjab, India; Kunal, P., School of Agricultural Biotechnology, Punjab Agricultural University, Ludhiana, Punjab, India; Singh, M., Punjab State Power Corporation Limited, Patiala, India; Corinaldesi, V., Department of Materials, Environ…	Influence of bacteria on the properties of concrete made with rice husk ash (RHA) is presented in this paper. For this purpose, control concrete was designed to have 28-d strength of 32.8 MPa. In the control concrete, cement was partially replaced with (0%, 5%, 10%, 15% and 20% by weight) RHA. Then, bacterium Bacillus aerius (105 cells/mL) was mixed in water during making of concrete. Tests were …	Abrasion; Bacteria; Porosity; RCPT; Rice husk ash; Strength; Water absorption	Abrasion; Bacteria; Bacteriology; Calcite; Calcium silicate; Chlorine compounds; Compressive strength; Concrete mixtures; Erosion; Porosity; Silicate minerals; Calcite precipitation; Calcium silicate hydrate; Chloride permeability; Properties of concretes; RCPT; Rice husk ash; Rice husk ash concretes; Strength; Water absorption																Gartner, E., Macphee, D., A physico-chemical basis for novel cementitious binders (2011) Cem. Concr. Res., 41, pp. 736-749; Oss, H.G., (2015) Minerals Information – Cement., , http://minerals.usgs.gov/minerals/pubs/commodity/cement/mcs-2015-cement.pdf, Retrieved December 2015, from United States Geological Survey. Online at: <>, 2015; Mehta, P.K., Monteiro, P.J.M., Concrete: Microstructure, Prope…	Singh, M.; Punjab State Power Corporation LimitedIndia; email: bhangal_ms@yahoo.co.in			Elsevier Ltd					9500618		CBUME		English	Constr Build Mater	Article
Huang H., Gao X., Wang H., Ye H.	57193743086;57215834431;57192839218;57188873269;	Influence of rice husk ash on strength and permeability of ultra-high performance concrete	2017	Construction and Building Materials	149			621	628		103	10.1016/j.conbuildmat.2017.05.155	https://www.scopus.com/inward/record.uri?eid=2-s2.0-85019701483&doi=10.1016%2fj.conbuildmat.2017.05.155&partnerID=40&md5=1d303cd2e553890baaee6e90a005bcf5	School of Civil Engineering, Harbin Institute of Technology, Harbin, 150090, China; Key Lab of Structures Dynamic Behavior and Control of the Ministry of Education, Harbin Institute of Technology, Harbin, 150090, China; Key Lab of Smart Prevention and Mitigation of Civil Engineering Disasters of the Ministry of Industry and Information Technology, Harbin Institute of Technology, Harbin, 150090, C…	Huang, H., School of Civil Engineering, Harbin Institute of Technology, Harbin, 150090, China; Gao, X., School of Civil Engineering, Harbin Institute of Technology, Harbin, 150090, China, Key Lab of Structures Dynamic Behavior and Control of the Ministry of Education, Harbin Institute of Technology, Harbin, 150090, China, Key Lab of Smart Prevention and Mitigation of Civil Engineering Disasters o…	This paper aims to investigate the effects of rice husk ash (RHA) on strength and permeability of ultra-high performance concrete (UHPC). RHA was manufactured by calcining rice husk at temperature of 500 °C and incorporated in UHPC mixture to replace different ratio of silica fume (SF) by weight. Flowability and air content of fresh mixture and the compressive and flexural strength at different c…	Permeability after loading; Rice husk ash; Strength; Ultra-high performance concrete	Chlorine compounds; Compressive strength; Concretes; Mechanical permeability; Mercury (metal); Mixtures; Pore structure; Silica fume; Water absorption; Chloride ion penetration; Compressive and flexural strengths; Cylindrical specimens; Mercury intrusion; Rice husk ash; Strength; Ultimate strength; Ultra high performance concretes; High performance concrete					GA16C103; National Natural Science Foundation of China, NSFC: 51578192	This work was supported by the National Natural Science Foundation of China [No. 51578192] and Practical Technology Research and Development Program of Heilongjiang Province-China [GA16C103].										Shi, C.J., Wu, Z.M., Xiao, J.F., Wang, D.H., Huang, Z.Y., Fang, Z., A review on ultra high performance concrete: PartⅠ. Raw materials and mixture design (2015) Constr. Build. Mater., 101, pp. 741-751; Schimidt, M., Fehling, E., Ultra-high-performance concrete: research, development and application in Europe (2005) 7th International Symposium on the Utilization of High-Strength and High-Performanc…	Gao, X.; School of Civil Engineering, China; email: gaoxj@hit.edu.cn			Elsevier Ltd					9500618		CBUME		English	Constr Build Mater	Article
Torkaman J., Ashori A., Sadr Momtazi A.	28667455200;55881070500;55053318400;	Using wood fiber waste, rice husk ash, and limestone powder waste as cement replacement materials for lightweight concrete blocks	2014	Construction and Building Materials	50			432	436		102	10.1016/j.conbuildmat.2013.09.044	https://www.scopus.com/inward/record.uri?eid=2-s2.0-84886517925&doi=10.1016%2fj.conbuildmat.2013.09.044&partnerID=40&md5=c12c7fd316f1a880e3fc7c77de3a5cde	Department of Forestry, Faculty of Natural Resources, University of Guilan, Rasht, Iran; Department of Chemical Technologies, Iranian Research Organization for Science and Technology (IROST), Tehran, Iran; Department of Civil Engineering, Faculty of Engineering, University of Guilan, Rasht, Iran	Torkaman, J., Department of Forestry, Faculty of Natural Resources, University of Guilan, Rasht, Iran; Ashori, A., Department of Chemical Technologies, Iranian Research Organization for Science and Technology (IROST), Tehran, Iran; Sadr Momtazi, A., Department of Civil Engineering, Faculty of Engineering, University of Guilan, Rasht, Iran	This work presents a parametric experimental study, which investigates the effects of partial replacement of Portland cement by wood fiber waste (WFW), rice husk ash (RHA), and limestone powder waste (LPW) for producing a lightweight concrete block as a building material. Some of the mechanical and physical properties of block materials having various levels of WFW, RHA, and LPW are studied. The …	Compressive strength; Concrete block; Limestone powder; Rice husk ash; Wood fiber waste	Cement replacement materials; High-energy absorption; Lightweight concrete blocks; Limestone powder; Mechanical and physical properties; Physicomechanical properties; Rice husk ash; Wood fiber; Brittle fracture; Compressive strength; Concrete blocks; Mechanical properties; Physical properties; Portland cement; Wood products; Concretes; Compression Strength; Concrete; Fracture; Lime Stone; Mechani…																Pereira, C.L., Savastano, H., Payá, J., Santos, S.F., Borrachero, M.V., Monzó, J., Use of highly reactive rice husk ash in the production of cement matrix reinforced with green coconut fiber (2013) Ind Crops Prod, 49, pp. 88-96; Khorami, M., Ganjian, E., Comparing flexural behavior of fiber-cement composites reinforced bagasse: Wheat and eucalyptus (2011) Constr Build Mater, 25, pp. 3661-3667; Ol…	Ashori, A.; Department of Chemical Technologies, , Tehran, Iran; email: ashori@irost.org								9500618		CBUME		English	Constr Build Mater	Article
Boateng A.A., Skeete D.A.	12038893700;6507321271;	Incineration of rice hull for use as a cementitious material: the guyana experience	1990	Cement and Concrete Research	20	5		795	802		101	10.1016/0008-8846(90)90013-N	https://www.scopus.com/inward/record.uri?eid=2-s2.0-0025493446&doi=10.1016%2f0008-8846%2890%2990013-N&partnerID=40&md5=e61acf0874c0d471e3468a73c7e6b986	Department of Mineral Science, Institute of Applied Science and Technology, Turkeyen, E.C.D., Guyana, Turkey	Boateng, A.A., Department of Mineral Science, Institute of Applied Science and Technology, Turkeyen, E.C.D., Guyana, Turkey; Skeete, D.A., Department of Mineral Science, Institute of Applied Science and Technology, Turkeyen, E.C.D., Guyana, Turkey	Guyana is a leading rice producing country in the English Speaking Caribbean. While rice husk is considered as a waste in the rice milling industries in Guyana, it is finding useful applications in other developing countries. One such application is the use of its silica rich ash as a cementitious material for rural building projects. Although wooden houses are popular in Guyana, a preliminary st…		Buildings--Rural; Mixtures--Waste Utilization; Mortar--Mechanical Properties; Refuse Incinerators; Cementitious Material; Rice Hull; Rice Hush Ash; Rural Buildings Projects; Agricultural Wastes																Okot-Uma, Roger, (1987) A Survey of Local Building and Housing Construction — Phase I. Local Raw Materials and Technology for Housing Construction Project (Africa), p. 31. , CSC Publication; Smith, Kamwanja, The Use of Rice Husk for Making a Cementitious Material (1986) Proc. Joint Symposium of the Use of Vegetable Plants and their Fibers as Building Material, , Baghdad; Juliano, (1985) Rice: Che…	Boateng, A.A.								88846		CCNRA		English	Cem Concr Res	Article
Chatveera B., Lertwattanaruk P.	23033606600;14123679100;	Durability of conventional concretes containing black rice husk ash	2011	Journal of Environmental Management	92	1		59	66		99	10.1016/j.jenvman.2010.08.007	https://www.scopus.com/inward/record.uri?eid=2-s2.0-77957768949&doi=10.1016%2fj.jenvman.2010.08.007&partnerID=40&md5=d4769e5566a0f2761d8b789fab98283b	Department of Civil Engineering, Faculty of Engineering, Thammasat University, Rangsit Campus, Khlong Luang, Pathumthani 12121, Thailand; Faculty of Architecture and Planning, Thammasat University, Rangsit Campus, Khlong Luang, Pathumthani 12121, Thailand	Chatveera, B., Department of Civil Engineering, Faculty of Engineering, Thammasat University, Rangsit Campus, Khlong Luang, Pathumthani 12121, Thailand; Lertwattanaruk, P., Faculty of Architecture and Planning, Thammasat University, Rangsit Campus, Khlong Luang, Pathumthani 12121, Thailand	In this study, black rice husk ash (BRHA) from a rice mill in Thailand was ground and used as a partial cement replacement. The durability of conventional concretes with high water-binder ratios was investigated including drying shrinkage, autogenous shrinkage, depth of carbonation, and weight loss of concretes exposed to hydrochloric (HCl) and sulfuric (H2SO4) acid attacks. Two different replace…	Black rice husk ash; Cement; Concrete; Durability	cement; concrete; hydrochloric acid; sulfuric acid; cement; concrete; durability; hydrochloric acid; lime; rice; sulfuric acid; void; volume; article; ash; black rice husk ash; chemical reaction; controlled study; hydrophilicity; nonhuman; rice; Thailand; Conservation of Natural Resources; Construction Materials; Incineration; Materials Testing; Oryza sativa; Refuse Disposal; Thailand		hydrochloric acid, 7647-01-0; sulfuric acid, 7664-93-9														ASTM C618, (2008) Standard Specification for Coal Fly Ash and Raw or Calcined Natural Pozzolan for Use in Concrete, , American Society for Testing and Materials, Philadelphia; Chatveera, B., Lertwattanaruk, P., Evaluation of sulfate resistance of cement mortars containing black rice husk ash (2009) Journal of Environmental Management, 90 (3), pp. 1435-1441; Chindaprasirt, P., Homwuttiwong, S., Ja…	Chatveera, B.; Department of Civil Engineering, Rangsit Campus, Khlong Luang, Pathumthani 12121, Thailand; email: cburacha@engr.tu.ac.th								3014797		JEVMA	20863608	English	J. Environ. Manage.	Article
Kusbiantoro A., Nuruddin M.F., Shafiq N., Qazi S.A.	37080978800;23028544800;55907068200;57209113891;	The effect of microwave incinerated rice husk ash on the compressive and bond strength of fly ash based geopolymer concrete	2012	Construction and Building Materials	36			695	703		99	10.1016/j.conbuildmat.2012.06.064	https://www.scopus.com/inward/record.uri?eid=2-s2.0-84863817359&doi=10.1016%2fj.conbuildmat.2012.06.064&partnerID=40&md5=f5baa33a9c7e8d8b3f6ac21b5553688a	Faculty of Civil Engineering and Earth Resources, Universiti Malaysia Pahang, Pahang 26300, Malaysia; Department of Civil Engineering, Universiti Teknologi Petronas, Perak 31750, Malaysia	Kusbiantoro, A., Faculty of Civil Engineering and Earth Resources, Universiti Malaysia Pahang, Pahang 26300, Malaysia; Nuruddin, M.F., Department of Civil Engineering, Universiti Teknologi Petronas, Perak 31750, Malaysia; Shafiq, N., Department of Civil Engineering, Universiti Teknologi Petronas, Perak 31750, Malaysia; Qazi, S.A., Department of Civil Engineering, Universiti Teknologi Petronas, Pe…	The development of fly ash and microwave incinerated rice husk ash (MIRHA) blend as the source material for geopolymer concrete was studied through the observation of the hardened specimen strength. Compressive and bonding strength of the specimen indicate the significance of curing temperature in the activation of MIRHA particles. The elevated temperature is presenting a suitable condition for r…	Bond strength; Compressive strength; Fly ash; Geopolymer; Rice husk ash	Bonding capacity; Bonding strength; Compressive and bond strengths; Curing temperature; Elevated temperature; Gel growth; Geopolymer; Geopolymer binders; Geopolymer concrete; Pores structure; Rice husk ash; Source material; Aluminosilicates; Bond strength (materials); Compressive strength; Curing; Fly ash; Geopolymers; Oligomers; Inorganic polymers					Universiti Malaysia Pahang; Universiti Teknologi Petronas, UTP	The authors appreciate the financial and instrument supports received from Universiti Malaysia Pahang and Universiti Teknologi Petronas.										Glukhovsky, V.D., (1959) Soil Silicates (Gruntosilikaty), , Budivelnik Publisher USSR Kiev; Davidovits, J., (2008) Geopolymer Chemistry and Application, , Institut Geopolymere; Feuerborn, H.J., European Coal Combustion Products Association e.V. Coal ash utilisation over the world and in Europe (2005) Workshop on Environmental and Health Aspects of Coal Ash Utilization; Oss, H.G.V., (2011) Cement …	Kusbiantoro, A.; Faculty of Civil Engineering and Earth Resources, , Pahang 26300, Malaysia; email: andri@ump.edu.my								9500618		CBUME		English	Constr Build Mater	Article
Mehta A., Siddique R.	55894452500;6701385641;	Sustainable geopolymer concrete using ground granulated blast furnace slag and rice husk ash: Strength and permeability properties	2018	Journal of Cleaner Production	205			49	57		99	10.1016/j.jclepro.2018.08.313	https://www.scopus.com/inward/record.uri?eid=2-s2.0-85054869075&doi=10.1016%2fj.jclepro.2018.08.313&partnerID=40&md5=d410f8b554cafcfb22363dc10ed20a7c	Arkade ConsultantsHisar 125005, India; Civil Engineering Department, Thapar Institute of Engineering and Technology (Deemed University), Patiala, 147004, India	Mehta, A., Arkade ConsultantsHisar 125005, India; Siddique, R., Civil Engineering Department, Thapar Institute of Engineering and Technology (Deemed University), Patiala, 147004, India	The paper presents the utilization of industrial by-products such as ground granulated blast furnace slag (GGBS) and rice husk ash (RHA) for the development of sustainable geopolymer concrete. GGBS-based geopolymer concrete mixture was prepared and the effect of adding RHA as partial replacement of GGBS, on compressive strength, split tensile strength, chloride permeability and sorptivity were in…	Chloride permeability; Compressive strength; Geopolymer concrete; GGBS; RHA; Sorptivity	Blast furnaces; Carbon dioxide; Chlorine compounds; Concrete mixtures; Concrete products; Geopolymers; Global warming; Hydration; Inorganic polymers; Microstructure; Slags; Tensile strength; Carbon dioxide emissions; Chloride permeability; Geopolymer concrete; GGBS; Ground granulated blast furnace slag; Microstructure analysis; Polymerization products; Sorptivity; Compressive strength																Adak, D., Sarkar, M., Mandal, S., Effect of nano-silica on strength and durability of fly ash based geopolymer mortar (2014) Construct. Build. Mater., 70, pp. 453-459; Standard Test Methods for Electrical Indication of Concrete's Ability to Resist Chloride Ion Penetration (2010), ASTM C1202, ASTM International West Conshohocken, USA; Standard Test Methods for Measurement of Rate of Absorption of …	Mehta, A.; Arkade ConsultantsIndia; email: ankurmehta07@gmail.com			Elsevier Ltd					9596526		JCROE		English	J. Clean. Prod.	Article
Kang S.-H., Hong S.-G., Moon J.	57189459695;7405762834;36665032600;	The use of rice husk ash as reactive filler in ultra-high performance concrete	2019	Cement and Concrete Research	115			389	400		97	10.1016/j.cemconres.2018.09.004	https://www.scopus.com/inward/record.uri?eid=2-s2.0-85053941043&doi=10.1016%2fj.cemconres.2018.09.004&partnerID=40&md5=73d794cd2916881bd4d82c98ed8626cb	Department of Architecture & Architectural Engineering, Seoul National University, 1 Gwanak-ro, Gwanak-gu, Seoul, 08826, South Korea; Department of Civil and Environmental Engineering, National University of Singapore, 1 Engineering Drive 2, Singapore, 117576, Singapore; Institute of Construction and Environmental Engineering, 1 Gwanak-ro, Gwanak-gu, Seoul, 08826, South Korea; Department of Civil…	Kang, S.-H., Department of Architecture & Architectural Engineering, Seoul National University, 1 Gwanak-ro, Gwanak-gu, Seoul, 08826, South Korea, Department of Civil and Environmental Engineering, National University of Singapore, 1 Engineering Drive 2, Singapore, 117576, Singapore, Institute of Construction and Environmental Engineering, 1 Gwanak-ro, Gwanak-gu, Seoul, 08826, South Korea; Hong, …	In this study, rice husk ash (RHA)-based reactive filler was used in ultra-high performance concrete (UHPC) to improve mechanical properties without heat-treatment. This strategy replaces inert quartz filler with the reactive RHA filler, to increase the amorphous silica content while maintaining the physical role of the micron-sized quartz filler. Due to the high porosity of RHA, internal curing …	Agricultural byproduct; Amorphous silica; Pozzolanic reaction; Reactive filler; Rice husk ash; Ultra-high performance concrete	Agriculture; Curing; Fillers; Mechanical properties; Quartz; Agricultural by-products; Amorphous silica; Pozzolanic reaction; Reactive fillers; Rice husk ash; Ultra high performance concretes; High performance concrete					National Research Foundation of Korea, NRF; Kementerian Pendidikan Malaysia, KPM: 2017R1A6A3A03007381	This research was supported by Basic Science Research Program through the National Research Foundation of Korea (NRF) funded by the Ministry of Education ( 2017R1A6A3A03007381 ). The Institute of Engineering Research in Seoul National University provided research facilities for this work.	This research was supported by Basic Science Research Program through the National Research Foundation of Korea (NRF) funded by the Ministry of Education (2017R1A6A3A03007381). The Institute of Engineering Research in Seoul National University provided research facilities for this work.									Cheah, W.-K., Ooi, C.-H., Yeoh, F.-Y., Rice husk and rice husk ash reutilization into nanoporous materials for adsorptive biomedical applications: a review (2016) Mesoporous Biomater., 3, pp. 27-38; Prasara-A, J., Gheewala, S.H., Sustainable utilization of rice husk ash from power plants: a review (2017) J. Clean. Prod., 167, pp. 1020-1028; Prasertsan, S., Sajjakulnukit, B., Biomass and biogas en…	Moon, J.; Institute of Construction and Environmental Engineering, 1 Gwanak-ro, Gwanak-gu, South Korea; email: juhyukmoon@snu.ac.kr			Elsevier Ltd					88846		CCNRA		English	Cem Concr Res	Article
Prusty J.K., Patro S.K., Basarkar S.S.	56539965300;34772041200;57192179676;	Concrete using agro-waste as fine aggregate for sustainable built environment – A review	2016	International Journal of Sustainable Built Environment	5	2		312	333		96	10.1016/j.ijsbe.2016.06.003	https://www.scopus.com/inward/record.uri?eid=2-s2.0-84999740160&doi=10.1016%2fj.ijsbe.2016.06.003&partnerID=40&md5=f94ea97e9603cc1180038e2f8d7226a5	School of Civil Engineering, KIIT University, Bhubaneswar, Odisha, India; Department of Civil Engineering, VSS University of Technology, Burla, Odisha, India; ITD Cementation India Ltd., Mumbai, India	Prusty, J.K., School of Civil Engineering, KIIT University, Bhubaneswar, Odisha, India; Patro, S.K., Department of Civil Engineering, VSS University of Technology, Burla, Odisha, India; Basarkar, S.S., ITD Cementation India Ltd., Mumbai, India	High demand of natural resources due to rapid urbanization and the disposal problem of agricultural wastes in developed countries have created opportunities for use of agro-waste in the construction industry. Many agricultural waste materials are already used in concrete as replacement alternatives for cement, fine aggregate, coarse aggregate and reinforcing materials. This paper reviews some of …	Agricultural waste; Agro-waste concrete; Fine aggregate; Sustainable concrete																	Akindapo, J.O., Bini, U.A., Sanusi, O.M., Development of roofing sheet material in using groundnut shell particles and epoxy resin as composite material (2015) Am. J. Eng. Res., 4 (6), pp. 165-173; Almeida, F.C.R., Sales, A., Moretti, J.P., Mendes, P.C.D., Sugarcane bagasse ash sand (SBAS): Brazilian agroindustrial by-product for use in mortar (2015) Constr. Build. Mater., 82, pp. 31-38; American…	Prusty, J.K.; School of Civil Engineering, India; email: jkumar.prusty@gmail.com			Elsevier B.V.					22126090				English	Int. J. Sustain. Environ.	Review
James J., Subba Rao M.	7403017501;57196986749;	Reactivity of rice husk ash	1986	Cement and Concrete Research	16	3		296	302		94	10.1016/0008-8846(86)90104-3	https://www.scopus.com/inward/record.uri?eid=2-s2.0-0022712946&doi=10.1016%2f0008-8846%2886%2990104-3&partnerID=40&md5=599f5a298b7a766e64f4a01c6694cf2e	Department of Inorganic, Physical Chemistry Indian Institute of Science Bangalore -, 560 012, India	James, J., Department of Inorganic, Physical Chemistry Indian Institute of Science Bangalore -, 560 012, India; Subba Rao, M., Department of Inorganic, Physical Chemistry Indian Institute of Science Bangalore -, 560 012, India	Effect of lime:silica ratio on the kinetics of the reaction of silica with saturated lime has been investigated. Below C/S=0.65 the reaction does not proceed to completion and even in the presence of a large excess of silica only 90% lime is consumed. A parameter, lime reactivity index, has been defined to quantity the reactive silica present in rice husk ash. The product of the reaction between …		AGRICULTURAL WASTES - Waste Utilization; CEMENT - Additives; CONCRETE - Admixtures; CONCRETE AGGREGATES - Evaluation; CALCIUM HYDROXIDE; FIBRILAR STRUCTURE; SATURATED LIME; SILICA AEROGEL; MORTAR																Jose James and M. Subba Rao. Thermochim. Acta. (in print); Borthakur, Saikia, Dutta, (1980) Ind. Ceram., 23, p. 25; Jose James and M. Subba Rao. J. Amer. Ceram. Soc. (communicated); Snell, (1975) J. Amer. Ceram. Soc., 58, p. 292; Suzuki, Nishikawa, Ito, (1985) Cem. Concr. Res., 15, p. 213; Jose James and M. Subba Rao. Cem. Concr. Res. (communicated); Birchall, Howard, Bailey, (1978) Proc. Roy. So…	Subba Rao, M.; Department of Inorganic, Physical Chemistry Indian Institute of Science Bangalore -, 560 012, India								88846		CCNRA		English	Cem Concr Res	Article
Sua-Iam G., Makul N.	54791461500;35179889000;	Utilization of high volumes of unprocessed lignite-coal fly ash and rice husk ash in self-consolidating concrete	2014	Journal of Cleaner Production	78			184	194		93	10.1016/j.jclepro.2014.04.060	https://www.scopus.com/inward/record.uri?eid=2-s2.0-84904245120&doi=10.1016%2fj.jclepro.2014.04.060&partnerID=40&md5=72d6cab3506c22d2eac840ef8229a1d1	Department of Building Technology, Faculty of Industrial Technology, Phranakhon Rajabhat University, 9 Changwattana Road, Bangkhen, Bangkok 10220, Thailand	Sua-Iam, G., Department of Building Technology, Faculty of Industrial Technology, Phranakhon Rajabhat University, 9 Changwattana Road, Bangkhen, Bangkok 10220, Thailand; Makul, N., Department of Building Technology, Faculty of Industrial Technology, Phranakhon Rajabhat University, 9 Changwattana Road, Bangkhen, Bangkok 10220, Thailand	This paper describes a study undertaken to explore the use of a high volume of lignite coal fly ash (FA) as a replacement for Type I Portland cement (OPC) and a high volume of rice husk ash (RHA) as a replacement for fine aggregate in the production of self-consolidating concrete (SCC). OPC was partially replaced with 0%, 20%, 40%, and 60% FA by volume, and fine aggregate was replaced with 0%, 25…	Aggregate replacement; Cement replacement; High volume; Lignite coal fly ash; Rice husk ash; Self-consolidating concrete	Building codes; Compressive strength; Concretes; Fly ash; Lignite; Mixtures; Portland cement; Cement replacement; High volumes; Lignite coal; Rice husk ash; Self-consolidating concrete; Aggregates																(2008) Building Code Requirements for Structural Concrete and Commentary, , American Concrete Institute ACI 318M-08, Michigan, United States of America; (2009) Standard Specification for Portland Cement, , American Society For Testing And Materials ASTM C 150, Philadelphia, United States of America; (2011) Standard Specification for Coal Fly Ash and Raw or Calcined Natural Pozzolan for Use in Con…	Makul, N.; Department of Building Technology, Faculty of Industrial Technology, Phranakhon Rajabhat University, 9 Changwattana Road, Bangkhen, Bangkok 10220, Thailand; email: shinomomo7@gmail.com			Elsevier Ltd					9596526		JCROE		English	J. Clean. Prod.	Article
Tangchirapat W., Buranasing R., Jaturapitakkul C., Chindaprasirt P.	15133064100;24179343800;6603494523;8302542200;	Influence of rice husk-bark ash on mechanical properties of concrete containing high amount of recycled aggregates	2008	Construction and Building Materials	22	8		1812	1819		90	10.1016/j.conbuildmat.2007.05.004	https://www.scopus.com/inward/record.uri?eid=2-s2.0-43549106635&doi=10.1016%2fj.conbuildmat.2007.05.004&partnerID=40&md5=228f6d47d533ec621da2861b50e481d8	Department of Civil Engineering, Faculty of Engineering, King Mongkut's University of Technology Thonburi, Bangkok, 10140, Thailand; Department of Civil Engineering, Faculty of Engineering, Khon Kaen University, Khon Kaen, 40002, Thailand	Tangchirapat, W., Department of Civil Engineering, Faculty of Engineering, King Mongkut's University of Technology Thonburi, Bangkok, 10140, Thailand; Buranasing, R., Department of Civil Engineering, Faculty of Engineering, King Mongkut's University of Technology Thonburi, Bangkok, 10140, Thailand; Jaturapitakkul, C., Department of Civil Engineering, Faculty of Engineering, King Mongkut's Univers…	In this study, ground rice husk-bark ash (RHBA) was used as a pozzolanic material in concrete containing high amount of recycled aggregates. The concretes were prepared by using 100% of recycled coarse aggregate (RCA), then river sand was replaced by recycled fine aggregate (RFA) at 0%, 50%, and 100% by weight of the fine aggregate (river sand plus recycled fine aggregate). The results revealed t…	Compressive strength; Recycled aggregate; Rice husk-bark ash; Slump loss	Compressive strength; Hulls (seed coverings); Pozzolan; Recycling; Tensile strength; Recycled aggregates; Recycled fine aggregate (RFA); Rice husk bark ash; Slump loss; Concrete aggregates					Thailand Research Fund, TRF	The authors gratefully acknowledge the financial supports from the Thailand Research Fund (TRF), Thailand, under TRF Advanced Research Scholar and Royal Golden Jubilee Ph.D. Program.										Makaratat N, Tangchirapat W, Jaturapitakkul C, Kiattikomol K, Siripanichgorn A. Utilization of rice husk-bark ash as a cement replacement. In: Proceedings of the first international conference of Asian concrete federation, Thailand; 2004. p. 650-59; Sata V, Jaturapitakkul C, Kiattikomol K. Influence of pozzolan from various by-product materials on mechanical properties of high strength concrete. …	Jaturapitakkul, C.; Department of Civil Engineering, , Bangkok, 10140, Thailand; email: chai.jat@kmutt.ac.th								9500618		CBUME		English	Constr Build Mater	Article
Saridemir M.	22836176500;	Genetic programming approach for prediction of compressive strength of concretes containing rice husk ash	2010	Construction and Building Materials	24	10		1911	1919		90	10.1016/j.conbuildmat.2010.04.011	https://www.scopus.com/inward/record.uri?eid=2-s2.0-77955281258&doi=10.1016%2fj.conbuildmat.2010.04.011&partnerID=40&md5=b840e5a73ab403dfcb777feac401d13f	Department of Civil Engineering, Nide University, 51100 Nide, Turkey	Saridemir, M., Department of Civil Engineering, Nide University, 51100 Nide, Turkey	Soft computing techniques have recently been widely used to model some of human activities in many areas of civil engineering applications. In this paper, two models in gene expression programming (GEP) approach for predicting compressive strength of concretes containing rice husk ash have been developed at the age of 1, 3, 7, 14, 28, 56 and 90 days. For purpose of building the models, experiment…	Compressive strength; Gene expression programming; Rice husk ash	Civil engineering applications; Compressive strength of concrete; Gene expression programming; Human activities; Input variables; Mixture proportions; Rice husk ash; Softcomputing techniques; Validation sets; Civil engineering; Concretes; Forecasting; Gene expression; Genetic programming; Mechanical properties; Soft computing; Compressive strength																Chindaprasirt, P., Rukzon, S., Strength, porosity and corrosion resistance of ternary blend Portland cement, rice husk ash and fly ash mortar (2008) Construction and Building Materials, 22 (8), pp. 1601-1606. , DOI 10.1016/j.conbuildmat.2007.06.010, PII S095006180700178X; Poon, C.S., Kou, S.C., Lam, L., Compressive strength, chloride diffusivity and pore structure of high performance metakaolin a…	Saridemir, M.; Department of Civil Engineering, , 51100 Nide, Turkey; email: msdemir@nigde.edu.tr								9500618		CBUME		English	Constr Build Mater	Article
Jauberthie R., Rendell F., Tamba S., Cisse I.	6603372524;6602904344;6603999217;6701811322;	Origin of the pozzolanic effect of rice husks	2000	Construction and Building Materials	14	8		419	423		88	10.1016/S0950-0618(00)00045-3	https://www.scopus.com/inward/record.uri?eid=2-s2.0-0343832919&doi=10.1016%2fS0950-0618%2800%2900045-3&partnerID=40&md5=ae7d052711a04efb8b0a6093e644c4a6	Department of Civil Engineering, INSA, 20 Av. Buttes Coesmes, C., Rennes, France; Ecole Polytechnique de, Thies, Senegal	Jauberthie, R., Department of Civil Engineering, INSA, 20 Av. Buttes Coesmes, C., Rennes, France; Rendell, F., Department of Civil Engineering, INSA, 20 Av. Buttes Coesmes, C., Rennes, France; Tamba, S., Ecole Polytechnique de, Thies, Senegal; Cisse, I., Ecole Polytechnique de, Thies, Senegal	Rice husk ash has been used in many countries as a low cost concrete admixture because of its role as a filler and a pozzolan. A study is made of an ash produced in Senegal to establish the existence and origin of silica. Two calcinated rice husk ashes were studied. X-Ray diffraction analysis revealed the presence of quartz whose origin may be attributed to contamination and/or re-crystallisation…		Agricultural wastes; Calcination; Composition effects; Crystallization; Fillers; Microanalysis; Mixtures; Scanning electron microscopy; X ray diffraction analysis; Concrete admixture; Lightweight concrete; Pozzolanic effect; Rice husks; Pozzolan																Pateha, K.M., (1991) Contribution à la Valorisation des Sous Produits Industriels et Agricoles Dans l'Industrie du Ciment, , Thèse de doctorat de génie civil et sciences de la conception, INSA de Lyon; Cisse, I., (1996) Contribution à la Valorisation des Matériaux Locaux Au Sénégal: Application Aux Bétons de Sable, , Thèse de doctorat de génie civil, INSA de Rennes; Cisse, I., Laquerbe, M., Chara…	Jauberthie, R.; INSA, Rennes, France			Elsevier Science Ltd, Exeter					9500618		CBUME		English	Constr Build Mater	Article
Laskar A.I., Talukdar S.	6602741918;7006520681;	Rheological behavior of high performance concrete with mineral admixtures and their blending	2008	Construction and Building Materials	22	12		2345	2354		88	10.1016/j.conbuildmat.2007.10.004	https://www.scopus.com/inward/record.uri?eid=2-s2.0-48549090458&doi=10.1016%2fj.conbuildmat.2007.10.004&partnerID=40&md5=19e4be498f5cf54a0433e8b9cad2ff8a	Civil Engineering Department, National Institute of Technology, Silchar, 788010, India; Civil Engineering Department, Indian Institute of Technology, Guwahati, 781039, India	Laskar, A.I., Civil Engineering Department, National Institute of Technology, Silchar, 788010, India; Talukdar, S., Civil Engineering Department, Indian Institute of Technology, Guwahati, 781039, India	Rice husk is a waste product that causes pollution and disposal problem. India is the second largest producer of rice in the world and effective use of rice husk ash in concrete is promising. Silica fume and fly ash are also waste products in some other processes and are excellent mineral admixtures of concrete. The effect of these admixtures on rheological behavior of high performance concrete h…	Fly ash; High performance concrete; Rheology; Rice husk Ash; Silica fume	Blending; Coal ash; Concrete additives; Concrete construction; Concrete mixing; Concrete products; Fly ash; Garnets; Grain (agricultural product); High performance liquid chromatography; Hydrodynamics; Materials handling; Mineralogy; Minerals; Mining; Plastics; Rheology; Silica; Silica fume; Silicate minerals; Silicon compounds; Viscosity; Waste disposal; Yield stress; High performance concrete; …																Tattersall, G.H., (1991) Workability and quality control of concrete, , E& FN Spon, London; Tattersall, G.H., Banfill, P.F.G., (1983) The rheology of fresh concrete, , Pitman Publishing, Marshfield, MA; Tattersall, G.H., (1976) The workability of concrete, , A Viewpoint Publication, Portland Cement Association; de Larrard, F., Szitkar, J.C., Hu, C., Joly, M., Design of a Rheometer for fluid concr…	Talukdar, S.; Civil Engineering Department, , Guwahati, 781039, India; email: staluk@iitg.ernet.in								9500618		CBUME		English	Constr Build Mater	Article
Kamseu E., Beleuk à Moungam L.M., Cannio M., Billong N., Chaysuwan D., Melo U.C., Leonelli C.	27167453000;57192396194;23670420400;22933461400;39261106400;14016233200;7005004993;	Substitution of sodium silicate with rice husk ash-NaOH solution in metakaolin based geopolymer cement concerning reduction in global warming	2017	Journal of Cleaner Production	142			3050	3060		87	10.1016/j.jclepro.2016.10.164	https://www.scopus.com/inward/record.uri?eid=2-s2.0-85027922168&doi=10.1016%2fj.jclepro.2016.10.164&partnerID=40&md5=b6eb1f5bb43a323e79455f27be89715b	Department of Engineering “Enzo Ferrari”, University of Modena and Reggio Emilia, Via Pietro Vivarelli 10, Modena, 41125, Italy; Local Materials Promotion Authority-MIPROMALO, P.O Box: 2396, Nkolbikok, Yaoundé, Cameroon; Department of Materials Engineering, Faculty of Engineering, Kasetsart University, 50 Ngamwongwan Road, Chatuchak, Bangkok, 10900, Thailand	Kamseu, E., Department of Engineering “Enzo Ferrari”, University of Modena and Reggio Emilia, Via Pietro Vivarelli 10, Modena, 41125, Italy, Local Materials Promotion Authority-MIPROMALO, P.O Box: 2396, Nkolbikok, Yaoundé, Cameroon; Beleuk à Moungam, L.M., Local Materials Promotion Authority-MIPROMALO, P.O Box: 2396, Nkolbikok, Yaoundé, Cameroon; Cannio, M., Department of Engineering “Enzo Ferrar…	Rice husk ash (RHA), a by-product from the rice industry, was used as principal source of amorphous silica for the production of sodium silicate solution (MR ∼ 3) used for the replacement of standard commercial sodium silicate in the mix-design of metakaolin based geopolymer composites. Three initial concentrations of NaOH were considered (8, 10 and 12 M) with the aim to investigate on the optimu…	Geopolymer; Global warming potential; Rice husk ash; Sodium silicate; Sustainable	Cements; Concretes; Geopolymers; Global warming; Inorganic polymers; Product design; Silica; Silicates; Silicon compounds; Geopolymer; Global warming potential; Rice husk ash; Sodium silicate; Sustainable; Sodium																Bignozzi, M.C., Manzi, S., Lancellotti, I., Kamseu, E., Barbieri, L., Leonelli, C., Mix-design and characterization of alkali activated materials based on metakaolin and ladle slag (2013) Appl. Clay Sci., 73 (1), pp. 78-85; Brew, D.R.M., Glasser, F.P., Synthesis and characterisation of magnesium silicate hydrate gels (2005) Cem. Concr. Res., 35, pp. 85-98; Chandrasekhar, S., Satyanarayana, K.G., …	Kamseu, E.; Department of Engineering “Enzo Ferrari”, Via Pietro Vivarelli 10, Italy; email: kamseuelie2001@yahoo.fr			Elsevier Ltd					9596526		JCROE		English	J. Clean. Prod.	Article
Khan S.U., Nuruddin M.F., Ayub T., Shafiq N.	55599002900;23028544800;36918027700;55907068200;	Effects of different mineral admixtures on the properties of fresh concrete	2014	The Scientific World Journal	2014		986567				86	10.1155/2014/986567	https://www.scopus.com/inward/record.uri?eid=2-s2.0-84896288632&doi=10.1155%2f2014%2f986567&partnerID=40&md5=7f573dd45bcf1bb7ba2deabfcd62d465	Civil Engineering Department, Universiti Teknologi PETRONAS, 31750 Tronoh, Perak, Malaysia	Khan, S.U., Civil Engineering Department, Universiti Teknologi PETRONAS, 31750 Tronoh, Perak, Malaysia; Nuruddin, M.F., Civil Engineering Department, Universiti Teknologi PETRONAS, 31750 Tronoh, Perak, Malaysia; Ayub, T., Civil Engineering Department, Universiti Teknologi PETRONAS, 31750 Tronoh, Perak, Malaysia; Shafiq, N., Civil Engineering Department, Universiti Teknologi PETRONAS, 31750 Tronoh…	This paper presents a review of the properties of fresh concrete including workability, heat of hydration, setting time, bleeding, and reactivity by using mineral admixtures fly ash (FA), silica fume (SF), ground granulated blast furnace slag (GGBS), metakaolin (MK), and rice husk ash (RHA). Comparison of normal and high-strength concrete in which cement has been partially supplemented by mineral…		aluminum oxide; calcium hydroxide; calcium silicate; cement; concrete; iron oxide; kaolin; metakaolin; mineral; plasticizer; silicon dioxide; unclassified drug; water; chemical composition; chemical reaction; compressive strength; exhaust gas; fly ash; fume; furnace; heat; high temperature; hydration; low temperature; oxidation; particle size; physical parameters; relative density; review; rice h…		aluminum oxide, 1302-74-5, 1318-23-6, 1344-28-1, 14762-49-3; calcium hydroxide, 1305-62-0; calcium silicate, 1344-95-2, 13983-17-0; iron oxide, 1332-37-2; kaolin, 1332-58-7; silicon dioxide, 10279-57-9, 14464-46-1, 14808-60-7, 15468-32-3, 60676-86-0, 7631-86-9; water, 7732-18-5														Hwang Chao-Lung, Shen Der-Hsien, Effects of blast-furnace slag and fly ash on the hydration of portland cement (1991) Cement and Concrete Research, 21 (4), pp. 410-425. , DOI 10.1016/0008-8846(91)90090-5; Brooks, J.J., Megat Johari, M.A., Mazloom, M., Effect of admixtures on the setting times of high-strength concrete (2000) Cement and Concrete Composites, 22 (4), pp. 293-301. , 2-s2.0-0342484422…	Ayub, T.; Civil Engineering Department, Universiti Teknologi PETRONAS, 31750 Tronoh, Perak, Malaysia; email: tehminaa@hotmail.com			ScientificWorld Ltd.					1537744X			24701196	English	Sci. World J.	Review
Madandoust R., Ranjbar M.M., Moghadam H.A., Mousavi S.Y.	7801612321;37051253900;36847315600;55201853300;	Mechanical properties and durability assessment of rice husk ash concrete	2011	Biosystems Engineering	110	2		144	152		85	10.1016/j.biosystemseng.2011.07.009	https://www.scopus.com/inward/record.uri?eid=2-s2.0-84860403802&doi=10.1016%2fj.biosystemseng.2011.07.009&partnerID=40&md5=345cbd9ff8c000e19eed64ebbccd0de5	Department of Civil Engineering, University of Guilan, P.O. Box 3756, Rasht, Iran; Department of Civil Engineering, Lashtenesha-Zibakenar Branch, Islamic Azad University, Lashtenesha, Iran	Madandoust, R., Department of Civil Engineering, University of Guilan, P.O. Box 3756, Rasht, Iran; Ranjbar, M.M., Department of Civil Engineering, University of Guilan, P.O. Box 3756, Rasht, Iran; Moghadam, H.A., Department of Civil Engineering, Lashtenesha-Zibakenar Branch, Islamic Azad University, Lashtenesha, Iran; Mousavi, S.Y., Department of Civil Engineering, University of Guilan, P.O. Box …	The effect of rice husk ash (RHA) on concrete properties and durability was studied. To establish the suitable proportion of RHA for the partial replacement of cement, concrete mixtures with 0-30% RHA were produced and their mechanical properties were determined. The effect of RHA on the uniformity of concrete was also examined. The durability of the specimens exposed to aggressive environments (…		Cements; Compressive strength; Concrete mixtures; Mortar; Scanning electron microscopy; Sodium chloride; Aggressive environment; Compressive strength of concrete; Concrete properties; Durability assessment; Mechanical performance; Partial replacement; Reduction in compressive strength; Rice husk ash concretes; Durability																Al-Khalaf, M.N., Yousiff, H.A., Use of rice husk ash in concrete (1984) International Journal of Cement Composites and Lightweight Concrete, 6 (4), pp. 241-248; Babaiefar, S., The durability assessment of concrete made with rice husk ash (RHA) in sulfate environment (2007), M.Sc. thesis, Rasht, Iran: University of Guilan; Bhanumathidas, N., Mehta, P.K., Concrete mixtures made with ternary blended…	Madandoust, R.; Department of Civil Engineering, P.O. Box 3756, Rasht, Iran; email: rmadandoust@guilan.ac.ir			Academic Press					15375110		BEINB		English	Biosyst. Eng.	Article
Kizhakkumodom Venkatanarayanan H., Rangaraju P.R.	23489094300;6506871533;	Effect of grinding of low-carbon rice husk ash on the microstructure and performance properties of blended cement concrete	2015	Cement and Concrete Composites	55			348	363		83	10.1016/j.cemconcomp.2014.09.021	https://www.scopus.com/inward/record.uri?eid=2-s2.0-84908349115&doi=10.1016%2fj.cemconcomp.2014.09.021&partnerID=40&md5=b0ccbf042e26bb87a485473404e0d221	131 Lowry Hall, Glenn Department of Civil Engineering, Clemson University, Clemson, SC 29634, United States; 220 Lowry Hall, Glenn Department of Civil Engineering, Clemson University, Clemson, SC 29634, United States	Kizhakkumodom Venkatanarayanan, H., 131 Lowry Hall, Glenn Department of Civil Engineering, Clemson University, Clemson, SC 29634, United States; Rangaraju, P.R., 220 Lowry Hall, Glenn Department of Civil Engineering, Clemson University, Clemson, SC 29634, United States	The effectiveness of unground low-carbon rice husk ash (URHA) as a pozzolan and the effect of grinding the URHA to finer fractions for use in portland cement system were investigated. The properties investigated include the setting time and calcium hydroxide depletion of rice husk ash (RHA) pastes; microstructure and flow behavior of RHA mortars; strength and durability of RHA concretes. Results …	Chloride permeability; Durability; Microstructure; Pozzolan; Rice husk ash; Sustainability	Carbon; Chlorine compounds; Durability; Grinding (machining); Hydrated lime; Lime; Microstructure; Mixtures; Portland cement; Pozzolan; Sustainable development; Acceptable performance; Chloride permeability; Control mixtures; Finer fractions; Internal porosity; Performance properties; Pozzolanic reaction; Rice husk ash; Concretes					Small Business Innovation Research, SBIR: NSF 0724463	The authors convey their acknowledgement to the NSF financial support in the form of SBIR Phase II funding and the Grant Number for the project was NSF 0724463 and to ChK Group, Inc. for providing the rice husk ash used in this study.										Mehta, P.K., Reducing the environmental impact of concrete (2001) ACI Concr Int, 23 (10), pp. 61-66; Mehta, P.K., Monteiro, P.J.M., (1993) Concrete - Microstructure, Properties and Materials, pp. 640-643. , 3rd ed. McGraw-Hill Publisher; Mehta, P.K., Properties of blended cements made from rice husk ash (1977) ACI Mater J, 74 (9), pp. 440-442; http://faostat.fao.org/site/567/default.aspx__April%2…	Kizhakkumodom Venkatanarayanan, H.; 131 Lowry Hall, United States			Elsevier Ltd					9589465		CCOCE		English	Cem Concr Compos	Article
Le H.T., Müller M., Siewert K., Ludwig H.-M.	56514654400;57200194054;56515206100;7201526291;	The mix design for self-compacting high performance concrete containing various mineral admixtures	2015	Materials and Design	72			51	62		83	10.1016/j.matdes.2015.01.006	https://www.scopus.com/inward/record.uri?eid=2-s2.0-84924348159&doi=10.1016%2fj.matdes.2015.01.006&partnerID=40&md5=20549a7ead01cfc9a747dd412d4a5e75	F.A. Finger-Institute for Building Materials Science, Faculty of Civil Engineering, Bauhaus-University, Weimar, Germany; Institute of Construction Engineering, University of Transport and Communications, Hanoi, Viet Nam	Le, H.T., F.A. Finger-Institute for Building Materials Science, Faculty of Civil Engineering, Bauhaus-University, Weimar, Germany, Institute of Construction Engineering, University of Transport and Communications, Hanoi, Viet Nam; Müller, M., F.A. Finger-Institute for Building Materials Science, Faculty of Civil Engineering, Bauhaus-University, Weimar, Germany; Siewert, K., F.A. Finger-Institute …	This paper is an effort towards presenting a new mix design method for self-compacting high performance concrete (SCHPC) containing various mineral admixtures (MA). In the proposed method, the constituent materials were calculated by using the absolute volume method. The packing theory of Funk and Dinger with the exponent q= 0.25 was adopted to determine the grading of aggregate. The primary past…	Compressive strength; Efficiency factor; Mix design method; Rice husk ash; Self-compactability; Self-compacting high performance concrete	Aggregates; Binders; Cements; Compressive strength; Concrete additives; Design; Efficiency; Fly ash; Grading; Lime; Powders; Self compacting concrete; Silica fume; Efficiency factor; Mix design methods; Rice husk ash; Self compactability; Self-compacting high-performance concretes; High performance concrete					German Academic Exchange Service London, DAAD London; Deutscher Akademischer Austauschdienst, DAAD	The authors would like to express thanks to Ministry of Education and Training of Viet Nam, F.A. Finger-Institute for Building Material Science (FIB) – Bauhaus University Weimar and German Academic Exchange Service (DAAD) for financial support. The authors are also grateful to Dr. Bui, D.D.; Dipl.-Ing. Flohr, A.; Dipl.-Ing. Ehrhardt, D.; Dipl.-Ing. Giese, A. for helpful discussions.										Koehler, E., Fowler, D., Aggregate in self-consolidating concrete (2007) ICAR project 108, p. 362. , International Center for Aggregates Research, The University of Texas at Austin; Specification, performance, production and conformity (2001), p. 77. , Berlin: Beuth Verlag GmbH; Okamura, H., Ouchi, M., Self-compacting high performance concrete (1998) Prog Struct Eng Mater, 1, pp. 378-383; (2005),…	Le, H.T.; F.A. Finger-Institute for Building Materials Science, Germany; email: lehautc@daad-alumni.de			Elsevier Ltd					2641275				English	Mater. Des.	Article
Hossain M.M., Karim M.R., Hossain M.K., Islam M.N., Zain M.F.M.	56485056400;56820318000;57198500471;55547121079;6603672409;	Durability of mortar and concrete containing alkali-activated binder with pozzolans: A review	2015	Construction and Building Materials	93			95	109		83	10.1016/j.conbuildmat.2015.05.094	https://www.scopus.com/inward/record.uri?eid=2-s2.0-84930007536&doi=10.1016%2fj.conbuildmat.2015.05.094&partnerID=40&md5=6d2da98e841da1aaf9a8ea3bbe2994dd	Faculty of Engineering and Built Environment, University Kebangsaan Malaysia (UKM), Malaysia; Department of Civil Engineering, Dhaka University of Engineering and Technology (DUET), Bangladesh; Department of Chemistry, Dhaka University of Engineering and Technology (DUET), Bangladesh	Hossain, M.M., Faculty of Engineering and Built Environment, University Kebangsaan Malaysia (UKM), Malaysia; Karim, M.R., Department of Civil Engineering, Dhaka University of Engineering and Technology (DUET), Bangladesh; Hossain, M.K., Department of Civil Engineering, Dhaka University of Engineering and Technology (DUET), Bangladesh; Islam, M.N., Department of Chemistry, Dhaka University of Engi…	Although ordinary Portland cement (OPC) is immensely popular and an essential ingredient for concrete based constructions, it is responsible for the emission of a huge amount of carbon dioxide (CO2) in course of its production. In order to reduce the increasing emission of CO2, researchers both in academia and industry have been working on a cement-free alternative sustainable binder using pozzol…	Alkali-activated binder; Chemical activators; Durability properties; Ordinary Portland cement; Pozzolans	Acid resistance; Binders; Bins; Carbon; Carbon dioxide; Carbonation; Cement industry; Cements; Chlorine compounds; Compressive strength; Corrosion resistance; Curing; Durability; Energy utilization; Fly ash; Mortar; Palm oil; Portland cement; Pozzolan; Silicates; Slags; Tensile strength; Water absorption; Alkali-activated binder; Chemical activators; Chloride penetration; Durability property; Low…					FRGS/1/2013/TK06/UKM/01/1; Ministry of Higher Education, MOHE; Universiti Kebangsaan Malaysia	The authors would like to express gratitude and thanks to Almighty Allah for being able to write this article. The authors are also grateful for the financial and technical supports provided by University Kebangsaan Malaysia (UKM), Ministry of Higher Education, Fundamental Research Grant Scheme (FRGS/1/2013/TK06/UKM/01/1), Research University Zamalah Scheme and Department of Civil and Structural …										Pacheco-Torgal, F., Castro-Gomes, J., Jalali, S., Alkali-activated binders: A review Part 1. Historical background, terminology, reaction mechanisms and hydration products (2008) Constr Build Mater, 22, pp. 1305-1314; Mehta, P.K., Properties of blended cements made from rice husk ash (1977) Ame Concr Inst, 74, pp. 440-442; Newman, J.B., Choo, B.S., (2003) Advanced Concrete Technology, , Butterwor…	Hossain, M.M.; Faculty of Engineering and Built Environment, University Kebangsaan Malaysia (UKM)Malaysia			Elsevier Ltd					9500618		CBUME		English	Constr Build Mater	Review
Raman S.N., Ngo T., Mendis P., Mahmud H.B.	25637493900;57209597335;7003700296;7003616564;	High-strength rice husk ash concrete incorporating quarry dust as a partial substitute for sand	2011	Construction and Building Materials	25	7		3123	3130		82	10.1016/j.conbuildmat.2010.12.026	https://www.scopus.com/inward/record.uri?eid=2-s2.0-79953183909&doi=10.1016%2fj.conbuildmat.2010.12.026&partnerID=40&md5=3dde1c93f535450aa7e902982ef6da97	Department of Civil and Environmental Engineering, University of Melbourne, VIC 3010, Australia; Department of Architecture, Universiti Kebangsaan Malaysia, 43600 UKM Bangi, Selangor, Malaysia; Department of Civil Engineering, University of Malaya, 50603 Kuala Lumpur, Malaysia	Raman, S.N., Department of Civil and Environmental Engineering, University of Melbourne, VIC 3010, Australia, Department of Architecture, Universiti Kebangsaan Malaysia, 43600 UKM Bangi, Selangor, Malaysia; Ngo, T., Department of Civil and Environmental Engineering, University of Melbourne, VIC 3010, Australia; Mendis, P., Department of Civil and Environmental Engineering, University of Melbourne…	Quarry dust is a by-product from the granite crushing process in quarrying activities. This paper presents the findings from experimental work undertaken to evaluate the suitability of quarry dust as a partial substitute for sand in high-strength concrete (HSC) containing rice husk ash (RHA). Two grades of HSC mixes, to achieve 60 MPa and 70 MPa at 28 days, were designed with and without the inco…	Compressive strength; High-strength concrete (HSC); Initial surface absorption; Mechanical properties; Quarry dust; Rice husk ash (RHA); Superplasticizer	High-strength concrete (HSC); Initial surface absorption; Quarry dust; Rice husk ash; Superplasticizers; Absorption; Dust; Mechanical properties; Quarries; Sand; Compressive strength					University of Melbourne, UNIMELB; Ministry of Higher Education, Malaysia, MOHE; Universiti Kebangsaan Malaysia	This research was partly supported by the University of Malaya Vot-F Research Grant. The contribution of Mr. C.H. Lee and Mr. S.L. Low who performed a significant part of the experimental work reported in this paper is duly acknowledged. The first author is grateful to the Ministry of Higher Education of Malaysia and Universiti Kebangsaan Malaysia for providing the scholarship for his Doctoral st…										Zhang, M.-H., Malhotra, V.M., High-performance concrete incorporating rice husk ash as a supplementary cementing material (1996) ACI Materials Journal, 93 (6), pp. 629-636; Mahmud, H.B., Chia, B., Hamid, N.B.A.A., Rice husk ash - An alternative material in producing high strength concrete (1997) Proceedings of the International Conference on Engineering Materials, pp. 275-284. , Ottawa, Canada; N…	Raman, S. N.; Department of Civil and Environmental Engineering, , VIC 3010, Australia; email: snraman@unimelb.edu.au								9500618		CBUME		English	Constr Build Mater	Article
Getahun M.A., Shitote S.M., Abiero Gariy Z.C.	57203979256;6505865074;57205285217;	Artificial neural network based modelling approach for strength prediction of concrete incorporating agricultural and construction wastes	2018	Construction and Building Materials	190			517	525		82	10.1016/j.conbuildmat.2018.09.097	https://www.scopus.com/inward/record.uri?eid=2-s2.0-85053870125&doi=10.1016%2fj.conbuildmat.2018.09.097&partnerID=40&md5=e84567a9ff0c6e5b9d2bd3cf23c62cca	Civil Engineering Department, Pan African University Institute for Basic Sciences, Technology and Innovation (PAUSTI), Nairobi, 62000 00200, Kenya; Ethiopian Roads Authority, Addis Ababa, 1770, Ethiopia; Civil Engineering Department, Rongo University, Rongo, 103-40404, Kenya; Civil Engineering Department, Jomo Kenyatta University of Agriculture and Technology (JKUAT), Nairobi, 5505 00100, Kenya	Getahun, M.A., Civil Engineering Department, Pan African University Institute for Basic Sciences, Technology and Innovation (PAUSTI), Nairobi, 62000 00200, Kenya, Ethiopian Roads Authority, Addis Ababa, 1770, Ethiopia; Shitote, S.M., Civil Engineering Department, Rongo University, Rongo, 103-40404, Kenya; Abiero Gariy, Z.C., Civil Engineering Department, Jomo Kenyatta University of Agriculture an…	Construction debris and agricultural wastes are among the major environmental concerns in the world. Construction debris consumes about 28% of the nation's landfill facilities. Over 254.5 million tons of rice husk is available for disposal every year. A large amount of these materials can be recycled and reused as aggregate and cement substitutes for general construction and pavements among other…	Compressive strength; Model performance; Reclaimed asphalt pavement; Rice husk ash; Sensitivity; Tensile strength	Aggregates; Agricultural wastes; Agriculture; Asphalt; Asphalt pavements; Compressive strength; Concrete aggregates; Concretes; Debris; Forecasting; Neural networks; Portland cement; Artificial neural network models; Compressive and tensile strengths; Environmental concerns; Model performance; Prediction-error values; Reclaimed asphalt pavements; Rice husk ash; Sensitivity; Tensile strength					Japan International Cooperation Agency, JICA; American University in Cairo, AUC; African Union Commission, AUC	The authors wish to thank the African Union Commission (AUC), Ethiopia and the Japan International Cooperation Agency (JICA) for funding this research.	The authors wish to thank the African Union Commission ( AUC ), Ethiopia and the Japan International Cooperation Agency ( JICA ) for funding this research.									Nilson, A., Darwin, D., Charles Dolan Design of Concrete Structures (2010), 14th ed. McGraw-Hill New York; Meyer, C., The greening of the concrete industry (2009) Cem. Concr. Compos., 31 (8), pp. 601-605; Kosmatka, A.W., Design and Control of Concrete Mixtures (2011), 15th ed. Portland Cement Association; Suhendro, B., Toward green concrete for better sustainable environment (2014) Procedia Eng.,…	Getahun, M.A.; Civil Engineering Department, Kenya; email: mulusew06@gmail.com			Elsevier Ltd					9500618		CBUME		English	Constr Build Mater	Article
Behnood A., Modiri Gharehveran M., Gozali Asl F., Ameri M.	55759511623;56433582900;56770053900;25931472400;	Effects of copper slag and recycled concrete aggregate on the properties of CIR mixes with bitumen emulsion, rice husk ash, Portland cement and fly ash	2015	Construction and Building Materials	96			172	180		81	10.1016/j.conbuildmat.2015.08.021	https://www.scopus.com/inward/record.uri?eid=2-s2.0-84938835852&doi=10.1016%2fj.conbuildmat.2015.08.021&partnerID=40&md5=be15d8f2dda1f5ea9ce510cb2ea45531	Lyles School of Civil Engineering, Purdue University, 550 Stadium Mall Dr., West Lafayette, IN 47907-2051, United States; School of Civil Engineering, Iran University of Science and Technology, P.O. Box 16489, Narmak, Tehran, Iran	Behnood, A., Lyles School of Civil Engineering, Purdue University, 550 Stadium Mall Dr., West Lafayette, IN 47907-2051, United States; Modiri Gharehveran, M., Lyles School of Civil Engineering, Purdue University, 550 Stadium Mall Dr., West Lafayette, IN 47907-2051, United States; Gozali Asl, F., School of Civil Engineering, Iran University of Science and Technology, P.O. Box 16489, Narmak, Tehran…	Construction and maintenance of roads require a large volume of aggregates for use in base, sub-base and surface layers. At the same time, the expansion of asphalt roadways results in the production of a large amount of asphalt road waste, known as reclaimed asphalt pavement (RAP). This paper aims to investigate the feasibility of the use of copper slag and recycled concrete aggregate (RCA) as su…	Asphalt emulsion; Cold in place recycling; Copper slag; Fly ash; Recycled concrete aggregate; Rice husk ash	Additives; Asphalt; Asphalt pavements; Cement additives; Cements; Concrete aggregates; Concretes; Copper; Emulsification; Environmental impact; Fly ash; Mechanical properties; Portland cement; Recycling; Slags; Tensile strength; Asphalt emulsions; Cold in-place recycling; Copper slag; Recycled concrete aggregates; Rice husk ash; Agglomeration																Miliutenko, S., Björklund, A., Carlsson, A., Opportunities for environmentally improved asphalt recycling: The example of Sweden (2013) J. Cleaner Prod., 43, pp. 156-165; Ameri, M., Behnood, A., Laboratory studies to investigate the properties of CIR mixes containing steel slag as a substitute for virgin aggregates (2012) Constr. Build. Mater., 26, pp. 475-480; Martínez-Echevarría, M.J., Recasens…	Behnood, A.; Lyles School of Civil Engineering, Purdue University, 550 Stadium Mall Dr., United States			Elsevier Ltd					9500618		CBUME		English	Constr Build Mater	Article
Alex J., Dhanalakshmi J., Ambedkar B.	57191576228;36113205300;37006408900;	Experimental investigation on rice husk ash as cement replacement on concrete production	2016	Construction and Building Materials	127			353	362		81	10.1016/j.conbuildmat.2016.09.150	https://www.scopus.com/inward/record.uri?eid=2-s2.0-84991711088&doi=10.1016%2fj.conbuildmat.2016.09.150&partnerID=40&md5=b796989a1c88e8368442ee4439849094	Department of Chemical Engineering, SSN College of Engineering, Kalavakkam, Chennai, 603 110, India	Alex, J., Department of Chemical Engineering, SSN College of Engineering, Kalavakkam, Chennai, 603 110, India; Dhanalakshmi, J., Department of Chemical Engineering, SSN College of Engineering, Kalavakkam, Chennai, 603 110, India; Ambedkar, B., Department of Chemical Engineering, SSN College of Engineering, Kalavakkam, Chennai, 603 110, India	The emission of CO2 has increased due to cement manufacturing and improper disposal of rice hush ash (RHA) leads to air pollution and land fill problem. To mitigate these issues, the RHA has been used as cement additive in concrete making. A Taguchi L27 fractional-factorial matrix was designed to assess the individual effects of key process variables like RHA loading, pozzolanicity, curing time, …	CO2 emission; Compressive strength; Concrete; Rice husk ash; Split tensile strength	Carbon dioxide; Compressive strength; Concretes; Tensile strength; Cement manufacturing; Cement replacement; Concrete productions; Concrete-making; Experimental investigations; Fractional factorials; Rice husk ash; Split tensile strengths; Cements						The authors earnestly acknowledge the financial support from the SSN Trust , Chennai, Tamilnadu, India.										Antiohos, S.K., Tapali, J.G., Zervaki, M., Sousa-coutinho, J., Tsimas, S., Papadakis, V.G., Low embodied energy cement containing untreated RHA: a strength development and durability study (2013) Constr. Build. Mater., 49, pp. 455-463; Aprianti, E., Shafigh, P., Bahri, S., Nodeh, J., Supplementary cementitious materials origin from agricultural wastes – a review (2015) Constr. Build. Mater., 74, …	Ambedkar, B.; Associate Professor, Kalavakkam, India; email: ambedkarb@ssn.edu.in			Elsevier Ltd					9500618		CBUME		English	Constr Build Mater	Article
Sua-Iam G., Makul N.	54791461500;35179889000;	Utilization of limestone powder to improve the properties of self-compacting concrete incorporating high volumes of untreated rice husk ash as fine aggregate	2013	Construction and Building Materials	38			455	464		80	10.1016/j.conbuildmat.2012.08.016	https://www.scopus.com/inward/record.uri?eid=2-s2.0-84870433418&doi=10.1016%2fj.conbuildmat.2012.08.016&partnerID=40&md5=d266d3cff77680380054a89bfe8b92e4	Project Office of Consortium on Doctoral Philosophy Program of Rajabhat University, Phranakhon Rajabhat University, 9 Changwattana Road, Bangkhen, Bangkok 10220, Thailand; Faculty of Industrial Technology, Phranakhon Rajabhat University, 9 Changwattana Road, Bangkhen, Bangkok 10220, Thailand; Technology Management Program, Project for Consortium on Doctoral Program, Phranakhon Rajabhat University…	Sua-Iam, G., Project Office of Consortium on Doctoral Philosophy Program of Rajabhat University, Phranakhon Rajabhat University, 9 Changwattana Road, Bangkhen, Bangkok 10220, Thailand, Technology Management Program, Project for Consortium on Doctoral Program, Phranakhon Rajabhat University, 9 Changwattana Road, Bangkhen, Bangkok, 10220, Thailand; Makul, N., Faculty of Industrial Technology, Phran…	Self-compacting concrete (SCC) is a relatively recent development in the construction industry. It flows under its own weight while remaining homogeneous in composition. We examined the feasibility of using limestone powder (LS) as a modifying agent in self-compacting concrete in which a portion of the fine aggregate was replaced with untreated rice husk ash (RHA). The mixtures were designed to p…	Fine sand replacement; Limestone powder; Self-compacting concrete; Untreated rice husk ash	Air density; Fine aggregates; Fine sand; Fresh and hardened properties; Fresh properties; Hardened properties; Limestone powder; Modifying agents; Rice husk ash; Selfcompacting concretes (SCC); Slump flow; Construction industry; Hardening; Limestone; Mixtures; Portland cement; Self compacting concrete; Aggregates																Okamura, H., Ouchi, M., Self-compacting concrete (2003) J Adv Concr Technol, 1 (1), pp. 5-15; Barbhuiya, S., Effects of fly ash and dolomite powder on the properties of self-compacting concrete (2011) Constr Build Mater, 25, pp. 3301-3305; Schwartzentruber, D., Roy, R.L., Cordin, J., Rheological behaviour of fresh cement pastes formulated from a self compacting concrete (SCC) (2006) Cem Concr Res…	Makul, N.; Faculty of Industrial Technology, 9 Changwattana Road, Bangkhen, Bangkok 10220, Thailand; email: shinomomo7@hotmail.com								9500618		CBUME		English	Constr Build Mater	Article
de Sensale G.R., Ribeiro A.B., Gonçalves A.	12764181800;57203304984;7102086067;	Effects of RHA on autogenous shrinkage of Portland cement pastes	2008	Cement and Concrete Composites	30	10		892	897		78	10.1016/j.cemconcomp.2008.06.014	https://www.scopus.com/inward/record.uri?eid=2-s2.0-55849107386&doi=10.1016%2fj.cemconcomp.2008.06.014&partnerID=40&md5=3eb097d9ddb82b35c83029ad2862d0e7	Facultad de Ingeniería, Julio Herrera y Reissig 565, Montevideo, CP 11300, Uruguay; Laboratório Nacional de Engenharia Civil (LNEC), Avenida do Brasil 101, 1700-066 Lisboa, Portugal	de Sensale, G.R., Facultad de Ingeniería, Julio Herrera y Reissig 565, Montevideo, CP 11300, Uruguay; Ribeiro, A.B., Laboratório Nacional de Engenharia Civil (LNEC), Avenida do Brasil 101, 1700-066 Lisboa, Portugal; Gonçalves, A., Laboratório Nacional de Engenharia Civil (LNEC), Avenida do Brasil 101, 1700-066 Lisboa, Portugal	In this work, the effects of partial replacements of Portland cement by rice-husk ash (RHA) on the autogenous shrinkage were investigated. Pastes with water/binder ratio 0.30 and substitutions of 5% and 10% cement by RHA were tested. Two RHAs, both amorphous and partially crystalline, were studied. Comparisons between pastes with silica fume, and control pastes (without RHA or silica fume) are pr…	Autogenous shrinkage; Pozzolans; Rice-husk ash	Atmospheric humidity; Cement manufacture; Cements; Compressive strength; Concretes; Crystalline materials; Portland cement; Silica; Silica fume; Strength of materials; Autogenous deformations; Autogenous shrinkage; Autogenous shrinkages; Partial replacements; Portland cement pastes; Relative humidities; Rice-husk ash; Water/binder ratios; Shrinkage					Comisión Sectorial de Investigación Científica, CSIC	The corresponding author acknowledges the support of the CSIC of Universidad de la República, Uruguay. The authors would like to thank Mr. Pedro Amaral, Mr. Joao Balsinha and Mr. Victor Campos of the Laboratorio Nacional de Engenharia Civil, LNEC, for their assistance in carrying out the experimental program.										Neville, H.A., Jones, H.C., The study of hydration changes by a volume-change method (1928) Colloid Symp Monogr, VI, pp. 309-318; Lynam, C.G., (1934) Growth and movement in Portland cement concrete, , Oxford University Press, London; Paillere, A.M., Buil, M., Serrano, J.J., Effect of fiber addition on the autogenous shrinkage of silica fume concrete (1989) ACI Mater J, 86 (2), pp. 139-144; Tazawa…	de Sensale, G.R.; Facultad de Ingeniería, Julio Herrera y Reissig 565, Montevideo, CP 11300, Uruguay; email: gemma@fing.edu.uy								9589465		CCOCE		English	Cem Concr Compos	Article
Sadrmomtazi A., Sobhani J., Mirgozar M.A., Najimi M.	23005854100;21234445000;57204171525;25643247900;	Properties of multi-strength grade EPS concrete containing silica fume and rice husk ash	2012	Construction and Building Materials	35			211	219		78	10.1016/j.conbuildmat.2012.02.049	https://www.scopus.com/inward/record.uri?eid=2-s2.0-84859928240&doi=10.1016%2fj.conbuildmat.2012.02.049&partnerID=40&md5=c4d3f0e4d064993a9028a31ca6028510	Faculty of Engineering, University of Guilan, Rasht, Iran; Building and Housing Research Center, Tehran, Iran	Sadrmomtazi, A., Faculty of Engineering, University of Guilan, Rasht, Iran; Sobhani, J., Building and Housing Research Center, Tehran, Iran; Mirgozar, M.A., Faculty of Engineering, University of Guilan, Rasht, Iran; Najimi, M., Building and Housing Research Center, Tehran, Iran	This paper aims to study the possibility of producing multi-strength grade lightweight concrete containing expanded polyethylene beads and evaluate their mechanical and durability characteristics. To this aim, various mixtures are produced by replacing 0%, 15%, 25%, 40% and 55% of natural aggregates volume with EPS beads, substituting cement with 10% silica fume (SF) or 20% rice husk ash (RHA), a…	Electrical resistivity; Expanded polystyrene beads; Lightweight concrete; Multi-strength grade concrete; Shrinkage; Strength properties; Water absorption	Concrete volume; Drying shrinkages; Electrical resistivity; EPS beads; Expanded polystyrene; In-water absorption; Natural aggregate; Polyethylene beads; Propylene fibers; Rice husk ash; Splitting tensile strength; Strength property; Test program; Ultrasonic pulse velocity; Waste fibers; Cements; Concrete aggregates; Electric conductivity; Lightweight concrete; Mixtures; Polystyrenes; Shrinkage; S…																Haque, M.N., Al-Khaiat, H., Kayali, O., Strength and durability of lightweight concrete (2004) Cem Concr Compos, 26, pp. 307-314; Shannag, M.J., Characteristics of lightweight concrete containing mineral admixtures (2011) Constr Build Mater, 25, pp. 658-662; (2003) Guide for Structural Lightweight-aggregate Concrete, , ACI 213 Farmington Hills (MI): American Concrete Institute; Sussman, V., Light…	Sobhani, J.; Building and Housing Research Center, Tehran, Iran; email: ja_sobhani@yahoo.com								9500618		CBUME		English	Constr Build Mater	Article
Kunchariyakun K., Asavapisit S., Sombatsompop K.	55867709100;55907323100;35173693200;	Properties of autoclaved aerated concrete incorporating rice husk ash as partial replacement for fine aggregate	2015	Cement and Concrete Composites	55			11	16		78	10.1016/j.cemconcomp.2014.07.021	https://www.scopus.com/inward/record.uri?eid=2-s2.0-84906569772&doi=10.1016%2fj.cemconcomp.2014.07.021&partnerID=40&md5=04dc46a6caf3c4b6909850cf15f51cfe	Join Graduated School of Energy and Environment, King Mongkut's University of Technology Thonburi, Bangkok, Thailand; School of Energy, Environment and Materials, King Mongkut's University of Technology, Thonburi, Bangkok, Thailand; College of Industrial Technology, King Mongkut's University of Technology North Bangkok, Bangkok, Thailand; Center for Energy Technology and Environment, Ministry of …	Kunchariyakun, K., Join Graduated School of Energy and Environment, King Mongkut's University of Technology Thonburi, Bangkok, Thailand, Center for Energy Technology and Environment, Ministry of Education, Thailand; Asavapisit, S., School of Energy, Environment and Materials, King Mongkut's University of Technology, Thonburi, Bangkok, Thailand; Sombatsompop, K., College of Industrial Technology, …	This study examines the effects of rice husk ash (RHA) on the physical, mechanical and microstructural properties of autoclaved aerated concrete (AAC) produced at a temperature of 180 °C for 8 h and 18 h. The RHA was used as an aggregate at various replacement ratios. The results demonstrated that RHA substitution for sand reduces compressive strength and unit weight. In terms of the microstructu…	Aerated concrete; Compressive strength; Microstructure; Rice husk ash	Aggregates; Compressive strength; Microstructure; Microstructure; Aerated concrete; Autoclaved aerated concrete; Fine aggregates; Micro-structural properties; Partial replacement; Reactive silica; Replacement ratio; Rice husk ash; Concretes; Compressive strength					Ministry of Education, MOE; Office of the Higher Education Commission, OHEC; King Mongkut's University of Technology Thonburi, KMUTT	The authors would like to express to their gratitude to The Joint Graduate School of Energy and Environment (JGSEE), King Mongkut’s University of Technology Thonburi, Center of Excellent on Energy Technology and Environment, Ministry of Education Thailand, and The National Research University Project of Thailand, The office of The Higher Education Commission (Thailand) for financial support.										Givi, A.N., Rashid, S.A., Aziz, F.N.A., Selleh, M.A.M., Assessment of the effect of rice husk ash particle size on strength, water permeability and workability of binary blended concrete (2010) Constr Build Mater, 24 (11), pp. 2145-2150; Sensale, D.R.G., Strength development of concrete with rice husk ash (2006) Cement Concr Compos, 28, pp. 158-160; Sata, V., Jaturapitakkul, C., Kiattikomol, K., …	Asavapisit, S.; School of Energy, Environment and Materials, King Mongkut's University of Technology, Thonburi, Bangkok, Thailand; email: suwimol.asa@kmutt.ac.th			Elsevier Ltd					9589465		CCOCE		English	Cem Concr Compos	Article
Jaturapitakkul C., Roongreung B.	6603494523;6504449990;	Cementing material from calcium carbide residue-rice husk ash	2003	Journal of Materials in Civil Engineering	15	5		470	475		77	10.1061/(ASCE)0899-1561(2003)15:5(470)	https://www.scopus.com/inward/record.uri?eid=2-s2.0-0142156540&doi=10.1061%2f%28ASCE%290899-1561%282003%2915%3a5%28470%29&partnerID=40&md5=80e2073c9cb79d455a82c1b6aa0d6287	Dept. of Civil Engineering, King Mongkut's Univ. of Tech., Bangmod, Bangkok 10140, Thailand	Jaturapitakkul, C., Dept. of Civil Engineering, King Mongkut's Univ. of Tech., Bangmod, Bangkok 10140, Thailand; Roongreung, B., Dept. of Civil Engineering, King Mongkut's Univ. of Tech., Bangmod, Bangkok 10140, Thailand	This paper proposes a new cementitious material from a mixture of calcium carbide residue and rice husk ash. Calcium carbide residue and rice husk ash consist mainly of Ca(OH)2 and SiO2, respectively. The cementing property was identified as a pozzolanic reaction between the two materials without portland cement in the mixture. Properties such as setting times of pastes, flow, and compressive str…	Ashes; Calcium; Cements; Compressive strength; Concrete; Mixtures	Calcium carbide; Compressive strength; Concretes; Mortar; Pozzolan; Cementing property; Civil engineering; cement; chemical composition; compressive strength																Alex, B.W., (1981) Production of Rice Husk Ash and Its Applications in Mortar and Concrete, , Master of Engineering thesis, Asian Institute of Technology, Bankok, Thailand; ACI 232.2R use of fly ash in concrete (2000) ACI Manual of Concrete Practice, (PART 1). , American Concrete Institute ACI Committee 232. Detroit; Standard specification for portland cement (1997) Annual Book of ASTM Standards,…	Jaturapitakkul, C.; Dept. of Civil Engineering, , Bangmod, Bangkok 10140, Thailand; email: chai.jat@kmutt.ac.th								8991561				English	J. Mater. Civ. Eng.	Article
Jamil M., Kaish A.B.M.A., Raman S.N., Zain M.F.M.	14026937200;55257665200;25637493900;6603672409;	Pozzolanic contribution of rice husk ash in cementitious system	2013	Construction and Building Materials	47			588	593		77	10.1016/j.conbuildmat.2013.05.088	https://www.scopus.com/inward/record.uri?eid=2-s2.0-84879058647&doi=10.1016%2fj.conbuildmat.2013.05.088&partnerID=40&md5=7d7e3ec2f4a7edb0317c1db8138c3831	Sustainable Construction Materials and Building Systems (SUCOMBS), Faculty of Engineering and Built Environment, Universiti Kebangsaan Malaysia, 43600 UKM Bangi, Selangor, Malaysia	Jamil, M., Sustainable Construction Materials and Building Systems (SUCOMBS), Faculty of Engineering and Built Environment, Universiti Kebangsaan Malaysia, 43600 UKM Bangi, Selangor, Malaysia; Kaish, A.B.M.A., Sustainable Construction Materials and Building Systems (SUCOMBS), Faculty of Engineering and Built Environment, Universiti Kebangsaan Malaysia, 43600 UKM Bangi, Selangor, Malaysia; Raman, …	Rice husk ash (RHA) is an established supplementary cementitious material (SCM). Extensive research has been carried out to incorporate RHA as a SCM in casting concrete and mortar. RHA contributes in two fold of effects in concrete or mortar; i.e. filler effect and pozzolanic effect. Replacement percentages of RHA used in various previous studies were chosen arbitrarily like 5%, 10%, 20% and so o…	C-S-H gel; Cementitious system; Molar ratio of silica to calcium hydroxide (S/CH ratio); Ordinary Portland cement (OPC); Rice husk ash (RHA)	C-S-H gel; Cementitious systems; Molar ratio; Ordinary Portland cement; Rice husk ash; Fillers; Hydration; Mortar; Silica; Concretes					Ministry of Higher Education, Malaysia, MOHE: ERGS/1/2011/TK/UKM/02/10	The authors acknowledge the Ministry of Higher Education of Malaysia for providing the necessary funding required for the research through the ERGS Grant scheme (ERGS/1/2011/TK/UKM/02/10).										Chindaprasirt, P., Jaturapitakkul, C., Rattanasak, U., Influence of fineness of rice husk ash and additives on the properties of lightweight aggregate (2009) Fuel, 88 (1), pp. 158-162; Metha, P.K., The chemistry and technology of cement made from rice husk ash (1979) UNIDO/ESCAP/RCTT Proceedings of Workshop on Rice Husk Ash Cement, pp. 113-122. , Peshawar, Pakistan. Bangalore; Real, C., Alcala, M…	Jamil, M.; Sustainable Construction Materials and Building Systems (SUCOMBS), , 43600 UKM Bangi, Selangor, Malaysia; email: mjamil.ukm@gmail.com								9500618		CBUME		English	Constr Build Mater	Article
Sargin Ş., Saltan M., Morova N., Serin S., Terzi S.	56372888800;6506965439;46061234400;46061241100;9633494000;	Evaluation of rice husk ash as filler in hot mix asphalt concrete	2013	Construction and Building Materials	48			390	397		77	10.1016/j.conbuildmat.2013.06.029	https://www.scopus.com/inward/record.uri?eid=2-s2.0-84881288391&doi=10.1016%2fj.conbuildmat.2013.06.029&partnerID=40&md5=97262e671f2fabbae844777079454bd6	Civil Engineering Department, Faculty of Engineering, Suleyman Demirel University, 32100 Central-Isparta, Turkey; Manufacturing Engineering Department, Faculty of Technology, Suleyman Demirel University, 32100 Central-Isparta, Turkey; Department and Faculty of Technology, Duzce University, 81620 Central-Duzce, Turkey	Sargin, Ş., Civil Engineering Department, Faculty of Engineering, Suleyman Demirel University, 32100 Central-Isparta, Turkey; Saltan, M., Civil Engineering Department, Faculty of Engineering, Suleyman Demirel University, 32100 Central-Isparta, Turkey; Morova, N., Manufacturing Engineering Department, Faculty of Technology, Suleyman Demirel University, 32100 Central-Isparta, Turkey; Serin, S., Dep…	In the study, it was investigated to use the rice husk ash (RHA) in the hot mix asphalt as mineral filler. For this purpose, four different serial asphalt concrete samples were produced using limestone (LS) in different proportions (4%, 5%, 6%, and 7%) as mineral filler. The amount of optimum bitumen and the value of Marshall Stability (MS) were determined with MS test for the samples. Choosing t…	Asphalt concrete; Asphalt mixture; Flexible pavement; Hot mix asphalt; Rice husk ash	Different proportions; Flexible pavements; Hot mix asphalt; Hot-mix asphalt concretes; Marshall stability; Mineral filler; Rice husk ash; Asphalt concrete; Asphalt mixtures; Concretes; Minerals; Fillers																Ahmedzade, P., Şengöz, B., Evaluation of steel slag coarse aggregate in hot mix asphalt concrete (2009) J Hazard Mater, 165, pp. 300-305; Uzun, I., Terzi, S., Evaluation of andesite waste as mineral filler in asphaltic concrete mixture (2012) Constr Build Mater, 31, pp. 284-288; Yilmaz, M., Kök, B.V., Kuloǧlu, N., Effects of using asphaltite as filler on mechanical properties of hot mix asphalt (…	Morova, N.; Manufacturing Engineering Department, , 32100 Central-Isparta, Turkey; email: nihatmorova@sdu.edu.tr								9500618		CBUME		English	Constr Build Mater	Article
Passuello A., Rodríguez E.D., Hirt E., Longhi M., Bernal S.A., Provis J.L., Kirchheim A.P.	57195603471;25621854200;57195606898;57038430800;25621436100;7004740665;25652052300;	Evaluation of the potential improvement in the environmental footprint of geopolymers using waste-derived activators	2017	Journal of Cleaner Production	166			680	689		77	10.1016/j.jclepro.2017.08.007	https://www.scopus.com/inward/record.uri?eid=2-s2.0-85029171689&doi=10.1016%2fj.jclepro.2017.08.007&partnerID=40&md5=84bf462dfc5f25d2264ae0831d0f2840	Interdisciplinary Department, Federal University of “Rio Grande do Sul” (UFRGS), RS 030 km 92. No. 11700, Campus Litoral Norte, Tramandaí, Brazil; Building Innovation Research Unit, Federal University of “Rio Grande do Sul” (NORIE/UFRGS), Av. Osvaldo Aranha, 99. 3o andar, Porto Alegre, Brazil; Polytechnic School of Civil Engineering, IMED, Rua Senador Pinheiro 304, Passo Fundo, Brazil; Department…	Passuello, A., Interdisciplinary Department, Federal University of “Rio Grande do Sul” (UFRGS), RS 030 km 92. No. 11700, Campus Litoral Norte, Tramandaí, Brazil, Building Innovation Research Unit, Federal University of “Rio Grande do Sul” (NORIE/UFRGS), Av. Osvaldo Aranha, 99. 3o andar, Porto Alegre, Brazil; Rodríguez, E.D., Building Innovation Research Unit, Federal University of “Rio Grande do …	Geopolymers produced from an aluminosilicate precursor and an alkaline activating solution have emerged as low carbon alternative binders which can substitute for Portland cement (PC) in many applications. The presence of soluble silicate in the activating solution of a geopolymer is known to yield a denser and more compact material with higher mechanical strength compared to hydroxide-activated …	Geopolymer; Life-cycle assessment (LCA); Metakaolin; Rice husk ash; Waste valorization	Binders; Bins; Carbon; Caustic soda; Cements; Chemical activation; Concretes; Environmental impact; Geopolymers; Global warming; Industrial emissions; Inorganic polymers; Portland cement; Silicates; Silicon compounds; Sodium; Geopolymer; Life Cycle Assessment (LCA); Metakaolins; Rice husk ash; Waste valorizations; Life cycle					406684/2013-8, 407319/2013-1; Coordenação de Aperfeiçoamento de Pessoal de Nível Superior, CAPES; Conselho Nacional de Desenvolvimento Científico e Tecnológico, CNPq: 305568/2015-9; Fundação de Amparo à Pesquisa do Estado do Rio Grande do Sul, FAPERGS: 1634-2551/13-9	The authors acknowledge the financial support of CAPES (Coordination for the Improvement of Higher Education Personnel – Brazil) , CNPq (National Council of Technological and Scientific Development – Brazil , grant number 305568/2015-9 and BJT fellowship through the grant number 406684/2013-8 ) including through the PVE scheme (grant number 407319/2013-1 ), the Royal Academy of Engineering Newton…										Associação Brasileira de Normas Técnicas, ABNT NBR 7215: Cimento Portland - Determinacao da Resistencia a Compressão (1995); ABICLOR, Annual Report of the Brazilian Chlor-alkali and Derivatives Industry (2012); Althaus, H., Chudacoff, M., Hischier, R., Jungbluth, N., Osses, M., Primas, A., Hellweg, S., Life Cycle Inventories of Chemicals. Ecoinvent Report No.8, v2.0., Final Report Ecoinvent Data …	Passuello, A.; Interdisciplinary Department, RS 030 km 92. No. 11700, Campus Litoral Norte, Brazil; email: ana.passuello@ufrgs.br			Elsevier Ltd					9596526		JCROE		English	J. Clean. Prod.	Article
Koushkbaghi M., Kazemi M.J., Mosavi H., Mohseni E.	57205362350;57205364881;57203186135;55668282100;	Acid resistance and durability properties of steel fiber-reinforced concrete incorporating rice husk ash and recycled aggregate	2019	Construction and Building Materials	202			266	275		76	10.1016/j.conbuildmat.2018.12.224	https://www.scopus.com/inward/record.uri?eid=2-s2.0-85059771651&doi=10.1016%2fj.conbuildmat.2018.12.224&partnerID=40&md5=5190a4890311e22fdf1234d1dab89efb	Department of Civil Engineering, University of HormozganQeshm, Iran; Department of Civil Engineering, Islamic Azad University, West Tehran Branch, Tehran, Iran; Department of Civil and Coastal Engineering, University of Florida, PO Box 116580, Gainesville, FL 32611-6580, United States; School of Architecture and Built Environment, The University of NewcastleNSW 2308, Australia	Koushkbaghi, M., Department of Civil Engineering, University of HormozganQeshm, Iran; Kazemi, M.J., Department of Civil Engineering, Islamic Azad University, West Tehran Branch, Tehran, Iran; Mosavi, H., Department of Civil and Coastal Engineering, University of Florida, PO Box 116580, Gainesville, FL 32611-6580, United States; Mohseni, E., School of Architecture and Built Environment, The Univer…	Recycled concrete aggregate (RCA) produced from concrete waste has recently been a good alternative to natural aggregate because of the increased focus on sustainable development and environmental benefits. However, concrete incorporating RCA has inferior properties when compared to natural aggregate concrete. The inferior properties of RCA concrete can be improved by incorporating supplementary …	Acid resistance; Chloride diffusion; Durability; Recycled concrete aggregate; Rice husk ash	Acid resistance; Chlorine compounds; Compressive strength; Concrete industry; Durability; Fiber reinforced materials; Fly ash; Mechanical properties; Recycling; Silica fume; Steel fibers; Sustainable development; Tensile strength; Water absorption; Chloride diffusion; Durability of concretes; Environmental benefits; Recycled concrete aggregates; Rice husk ash; Splitting tensile strength; Steel fi…					University of Florida, UF	The authors wish to thank Megan Voss and Dr. Kyle A. Riding at the Department of Civil and Coastal Engineering of University of Florida for their contribution and assistance in this paper.										Mehta, P.K., Greening of the concrete industry for sustainable development (2002) Concr. Int., 24 (7), pp. 23-28; Khotbehsara, M.M., Effect of nano-CuO and fly ash on the properties of self-compacting mortar (2015) Constr. Build. Mater., 94, pp. 758-766; Mohseni, E., The effects of silicon dioxide, iron (III) oxide and copper oxide nanomaterials on the properties of self-compacting mortar contain…	Mohseni, E.; School of Architecture and Built Environment, Australia; email: ehsan.mohseni@uon.edu.au			Elsevier Ltd					9500618		CBUME		English	Constr Build Mater	Article
Chatveera B., Lertwattanaruk P.	23033606600;14123679100;	Evaluation of sulfate resistance of cement mortars containing black rice husk ash	2009	Journal of Environmental Management	90	3		1435	1441		73	10.1016/j.jenvman.2008.09.001	https://www.scopus.com/inward/record.uri?eid=2-s2.0-58149096678&doi=10.1016%2fj.jenvman.2008.09.001&partnerID=40&md5=2b6fb25b5c1572594b19c3850f077b11	Department of Civil Engineering, Faculty of Engineering, Thammasat University, Rangsit Campus, Khlong Luang, Pathumthani 12121, Thailand; Faculty of Architecture and Planning, Thammasat University, Rangsit Campus, Khlong Luang, Pathumthani 12121, Thailand	Chatveera, B., Department of Civil Engineering, Faculty of Engineering, Thammasat University, Rangsit Campus, Khlong Luang, Pathumthani 12121, Thailand; Lertwattanaruk, P., Faculty of Architecture and Planning, Thammasat University, Rangsit Campus, Khlong Luang, Pathumthani 12121, Thailand	In this paper, black rice husk ashes (BRHAs), which are agrowastes from an electricity generating power plant and a rice mill, were ground and used as a partial cement replacement. The durability of mortars under sulfate attack including expansion and compressive strength loss were investigated. For parametric study, BRHA were used as a Portland cement Type 1 replacement at the levels of 0%, 10%,…	Black rice husk ash; Cement; Evaluation; Mortar; Sulfate resistance	cement; compressive strength; durability; magnesium; mortar; rice; Bioelectric Energy Sources; Construction Materials; Incineration; Magnesium Sulfate; Materials Testing; Microscopy, Electron, Scanning; Oryza sativa; Sulfates; Time Factors; Water		Magnesium Sulfate, 7487-88-9; Sulfates; Water, 7732-18-5; sodium sulfate, 7757-82-6														ASTM C1012, (2002) Standard Test Method for Length Change of Hydraulic-cement Mortars Exposed to a Sulfate Solution, , American Society for Testing and Materials, Philadelphia; ASTM C1157, (2002) Standard Performance Specification for Hydraulic Cement, , American Society for Testing and Materials, Philadelphia; Al-Moudi, O.S.B., Effect of magnesium sulfate and sodium sulfate on the durability per…	Chatveera, B.; Department of Civil Engineering, Rangsit Campus, Khlong Luang, Pathumthani 12121, Thailand; email: cburacha@engr.tu.ac.th								3014797		JEVMA	19008031	English	J. Environ. Manage.	Article
Muntohar A.S., Widianti A., Hartono E., Diana W.	6507071893;57194751539;55843949900;57190940995;	Engineering properties of silty soil stabilized with lime and rice husk ash and reinforced with waste plastic fiber	2013	Journal of Materials in Civil Engineering	25	9		1260	1270		72	10.1061/(ASCE)MT.1943-5533.0000659	https://www.scopus.com/inward/record.uri?eid=2-s2.0-84883403313&doi=10.1061%2f%28ASCE%29MT.1943-5533.0000659&partnerID=40&md5=bb3358ae96365cb8bc2daa5d9a91b05c	Dept. of Civil Engineering, Univ. Muhammadiyah, Yogyakarta 55183, Indonesia	Muntohar, A.S., Dept. of Civil Engineering, Univ. Muhammadiyah, Yogyakarta 55183, Indonesia; Widianti, A., Dept. of Civil Engineering, Univ. Muhammadiyah, Yogyakarta 55183, Indonesia; Hartono, E., Dept. of Civil Engineering, Univ. Muhammadiyah, Yogyakarta 55183, Indonesia; Diana, W., Dept. of Civil Engineering, Univ. Muhammadiyah, Yogyakarta 55183, Indonesia	Although abundant plastic waste contaminating the environment may be utilized as reinforcing materials, a potential pozzolanic material (rice husk ash blended with lime) possesses superior properties in stabilizing soils. Engineering behavior of the stabilized clayey/silty soil reinforced with randomly distributed discrete plastic waste fibers is investigated in this paper. The results indicate t…	Engineering properties; Fiber; Lime; Plastic wastes; Rice husk ash; Soil stabilization; Subgrade.	Engineering properties; Plastic wastes; Rice husk ash; Soil stabilization; Subgrade; Compressive strength; Fibers; Lime; Reinforced plastics; Reinforcement; Soil mechanics; Soils; Stabilization; Shear strength; durability; geotechnical property; reinforced concrete; silty soil; soil improvement; soil reinforcement; soil stabilization																Ahmed, A., Ugai, K., Environmental effects on durability of soil stabilized with recycled gypsum (2011) Cold Regions Sci. Technol., 66 (2), pp. 84-92; Ahmed, A., Ugai, K., Kamei, T., Investigation of recycled gypsum in conjunction with waste plastic trays for ground improvement (2011) Constr. Build. Mater, 25 (1), pp. 208-217; Al-Refeai, T., Behavior of granular soils reinforced with discrete ran…	Muntohar, A.S.; Dept. of Civil Engineering, , Yogyakarta 55183, Indonesia; email: muntohar@umy.ac.id								8991561				English	J. Mater. Civ. Eng.	Article
Nuaklong P., Jongvivatsakul P., Pothisiri T., Sata V., Chindaprasirt P.	56488025700;55788775100;6506235112;6506491058;8302542200;	Influence of rice husk ash on mechanical properties and fire resistance of recycled aggregate high-calcium fly ash geopolymer concrete	2020	Journal of Cleaner Production	252		119797				72	10.1016/j.jclepro.2019.119797	https://www.scopus.com/inward/record.uri?eid=2-s2.0-85076698295&doi=10.1016%2fj.jclepro.2019.119797&partnerID=40&md5=a708987e53b65d062538a9f3284a475d	Innovative Construction Materials Research Unit, Department of Civil Engineering, Faculty of Engineering, Chulalongkorn University, Bangkok, 10330, Thailand; Department of Civil Engineering, Faculty of Engineering, Chulalongkorn University, Bangkok, 10330, Thailand; Sustainable Infrastructure Research and Development Center, Department of Civil Engineering, Faculty of Engineering, Khon Kaen Unive…	Nuaklong, P., Department of Civil Engineering, Faculty of Engineering, Chulalongkorn University, Bangkok, 10330, Thailand; Jongvivatsakul, P., Department of Civil Engineering, Faculty of Engineering, Chulalongkorn University, Bangkok, 10330, Thailand; Pothisiri, T., Innovative Construction Materials Research Unit, Department of Civil Engineering, Faculty of Engineering, Chulalongkorn University, …	The use of recycled aggregates in geopolymer concrete provides an eco-friendly alternative for the construction industry. Since geopolymer concretes made with recycled aggregates generally have weaker internal structure compared with those using natural aggregates, SiO2-rich materials have therefore been used to improve the strength properties, one of which is the well-known nano-SiO2 (nS). Howev…	Fire resistance; Geopolymer concrete; Nano silica; Recycled aggregate; Rice husk ash	Aggregates; Agricultural wastes; Calcium; Compressive strength; Concrete aggregates; Construction industry; Fire resistance; Fly ash; Geopolymers; Inorganic polymers; Recycling; Silica; Environmental-friendly; Geopolymer concrete; High-calcium fly ash; Internal structure; Nano Silica; Recycled aggregates; Rice husk ash; Strength property; Concretes					Chulalongkorn University, CU; Faculty of Medicine, Chulalongkorn University	This research is supported by Ratchadapisek Somphot Fund for Postdoctoral Fellowship, Chulalongkorn University and the “Chulalongkorn Academic Advancement into Its 2nd Century Project”, Chulalongkorn University . The second author would like to acknowledge the Chula Engineering Research Fund from Faculty of Engineering, Chulalongkorn University , Thailand. The authors would also like to acknowled…	This research is supported by Ratchadapisek Somphot Fund for Postdoctoral Fellowship, Chulalongkorn University and the ?Chulalongkorn Academic Advancement into Its 2nd Century Project?, Chulalongkorn University. The second author would like to acknowledge the Chula Engineering Research Fund from Faculty of Engineering, Chulalongkorn University, Thailand. The authors would also like to acknowledge…									Adak, D., Sarkar, M., Mandal, S., Effect of nano-silica on strength and durability of fly ash based geopolymer mortar (2014) Constr. Build. Mater., 70, pp. 453-459; Affandi, S., Setyawan, H., Winardi, S., Purwanto, A., Balgis, R., A facile method for production of high-purity silica xerogels from bagasse ash (2009) Adv. Powder Technol., 20 (5), pp. 468-472; ASTM C1611/C1611M-18, Standard Test Met…	Jongvivatsakul, P.; Department of Civil Engineering, Thailand; email: pitcha.j@chula.ac.th			Elsevier Ltd					9596526		JCROE		English	J. Clean. Prod.	Article
Sakr K.	6602784241;	Effects of silica fume and rice husk ash on the properties of heavy weight concrete	2006	Journal of Materials in Civil Engineering	18	3		367	376		69	10.1061/(ASCE)0899-1561(2006)18:3(367)	https://www.scopus.com/inward/record.uri?eid=2-s2.0-33646706050&doi=10.1061%2f%28ASCE%290899-1561%282006%2918%3a3%28367%29&partnerID=40&md5=9605d86ded6a61098a56c8bff3df375c	Hot Laboratory Center, Atomic Energy Authority, P.O. Box 135759, Kalubiuah, Cairo, Egypt	Sakr, K., Hot Laboratory Center, Atomic Energy Authority, P.O. Box 135759, Kalubiuah, Cairo, Egypt	Considerable efforts are being taken worldwide to utilize local natural waste and by-product materials in making concrete, such as silica fume (SF) or rice husk ash (RHA) as supplementary cementing materials to improve concrete properties (durability, strength, etc.). The effect of using SF or RHA as a partial replacement for cement has been investigated. Ilmenite and baryte were used as heavy ag…	Ashes; Concrete; Material properties; Recycling	Bond strength (materials); Byproducts; Compressibility; Density (specific gravity); Elastic moduli; Mechanical properties; Microstructure; Physical properties; Shielding; Tensile strength; Heavy weight concrete; Rice husk ash; Silica fume; Concretes; ash; concrete; silica																Abdel-Azim, M.S., Sakr, K., Bashter, I.I., "Design and control of radiation shielding concrete proportion utilizing ilmenite as aggregate" (1995) Proc., Al-Azhar Engineering 4th Int. Conf., 8, pp. 380-392. , Faculty of Engineering, Al-Azhar Univ., Cairo, Egypt; Aitcin, P.C., Neville, A.M., "High-performance concrete demystified" (1993) Concr. Int., 15 (1), pp. 21-26. , CNCIEH0162-4075; "Silica fu…	Sakr, K.; Hot Laboratory Center, P.O. Box 135759, Kalubiuah, Cairo, Egypt; email: Khaledsakr555@hotmail.com								8991561				English	J. Mater. Civ. Eng.	Article
Kim Y.Y., Lee B.-J., Saraswathy V., Kwon S.-J.	7410206548;55899624400;55907747700;13103451200;	Strength and durability performance of alkali-activated rice husk ash geopolymer mortar	2014	Scientific World Journal	2014		209584				69	10.1155/2014/209584	https://www.scopus.com/inward/record.uri?eid=2-s2.0-84916620288&doi=10.1155%2f2014%2f209584&partnerID=40&md5=cb2325ba57e0c29d768de885f78b2e73	Department of Civil Engineering, Chungnam National University, Daejeon, 305-764, South Korea; Corrosion and Materials Protection Division, CSIR-Central Electrochemical Research Institute, Karaikudi, India; Department of Civil Engineering, Hannam University, Daejeon, 306-791, South Korea	Kim, Y.Y., Department of Civil Engineering, Chungnam National University, Daejeon, 305-764, South Korea; Lee, B.-J., Department of Civil Engineering, Chungnam National University, Daejeon, 305-764, South Korea; Saraswathy, V., Corrosion and Materials Protection Division, CSIR-Central Electrochemical Research Institute, Karaikudi, India; Kwon, S.-J., Department of Civil Engineering, Hannam Univers…	This paper describes the experimental investigation carried out to develop the geopolymer concrete based on alkali-activated rice husk ash (RHA) by sodium hydroxide with sodium silicate. Effect on method of curing and concentration of NaOH on compressive strength as well as the optimum mix proportion of geopolymer mortar was investigated. It is possible to achieve compressive strengths of 31 N/mm…		alkali; sodium; sodium hydroxide; sulfate; acid; polymer; sulfuric acid; waste; Article; ash; chemical composition; compressive strength; control system; controlled study; fluorescence microscopy; immersion; microscopy; polymerization; relative density; rice husk; temperature sensitivity; water absorption; weight reduction; X ray diffraction; building material; chemistry; compressive strength; fl…		sodium, 7440-23-5; sodium hydroxide, 1310-73-2; sulfate, 14808-79-8; sulfuric acid, 7664-93-9; Acids; Polymers; Sodium Hydroxide; Sulfates; sulfuric acid; Sulfuric Acids; Waste Products			NRF-2013R1A1A2060114											Kong, D.L.Y., Sanjayan, J.G., Damage behavior of geopolymer composites exposed to elevated temperatures (2008) Cement and Concrete Composites, 30 (10), pp. 986-991. , 2-s2.0-55649106558; Malhotra, V.M., High-performance high volume fly ash concrete (2002) ACI Concrete International, 24, pp. 1-5; Malhotra, V.M., Introduction: Sustainable development and concrete technology (2002) ACI Concrete Inte…	Kwon, S.-J.; Department of Civil Engineering, Hannam UniversitySouth Korea			Hindawi Publishing Corporation					23566140			25506063	English	Sci. World J.	Article
Rahman M.E., Muntohar A.S., Pakrashi V., Nagaratnam B.H., Sujan D.	55457963900;6507071893;23978475800;55512599300;9737184700;	Self compacting concrete from uncontrolled burning of rice husk and blended fine aggregate	2014	Materials and Design	55			410	415		69	10.1016/j.matdes.2013.10.007	https://www.scopus.com/inward/record.uri?eid=2-s2.0-84886860151&doi=10.1016%2fj.matdes.2013.10.007&partnerID=40&md5=5a4bdff40b8432f8957cfe3195ee8922	School of Engineering and Science, Curtin University Sarawak, Malaysia; Department of Civil Engineering, Universitas Muhammadiyah Yogyakarta, Indonesia; School of Engineering, University College Cork, Cork, Ireland	Rahman, M.E., School of Engineering and Science, Curtin University Sarawak, Malaysia; Muntohar, A.S., Department of Civil Engineering, Universitas Muhammadiyah Yogyakarta, Indonesia; Pakrashi, V., School of Engineering, University College Cork, Cork, Ireland; Nagaratnam, B.H., School of Engineering and Science, Curtin University Sarawak, Malaysia; Sujan, D., School of Engineering and Science, Cur…	This paper presents an experimental study on the development of normal strength Self compacting concrete (SCC) from uncontrolled burning of rice husk ash (RHA) as a partial replacement to cement and blended fine aggregate whilst maintaining satisfactory properties of SCC. Experiments on the fresh and hardened state properties have been carried out on RHA based SCC from uncontrolled burning. The d…	Fresh state properties; Hardened state properties; Rice husk ash; Self compacting concrete; Sustainability; Uncontrolled burning	Experiments; Hardening; Self compacting concrete; Strength of materials; Sustainable development; Tensile strength; Cementitious materials; Filling abilities; Fresh state; Hardened state; Partial replacement; Rice husk ash; Segregation resistances; Splitting tensile strength; Aggregates					2011-14-AG-ZZ	The first Author is grateful to the R&D Department, Curtin University Sarawak for financial support to conduct this research work under CSRF scheme (Approval No: 2011-14-AG-ZZ). The first author would also like to thank Mr. Ung Chai & Mr. Ahmed Faheem for their support in the experimental works.										Goodier, C.I., Development of self-compacting concrete (2003) ICE J: Struct Build, 156, pp. 405-414; Ahmadi, M.A., Alidoust, O., Sadrinejad, I., Nayeri, M., "Development of mechanical properties of self compacting concrete contain rice husk ash" world academy of science (2007) Eng Technol, 34, pp. 168-171; Memon, S.A., Shaikh, M.A., Akbar, H., Utilization of rice husk ash as viscosity modifying a…	Rahman, M.E.CDT 250 98009 Miri, Sarawak, Malaysia; email: merahman@curtin.edu.my			Elsevier Ltd					2613069				English	Mater. Des.	Article
Sathawane S.H., Vairagade V.S., Kene K.S.	55987696300;55987048200;55987670300;	Combine effect of rice husk ash and fly ash on concrete by 30% cement replacement	2013	Procedia Engineering	51			35	44		67	10.1016/j.proeng.2013.01.009	https://www.scopus.com/inward/record.uri?eid=2-s2.0-84891698288&doi=10.1016%2fj.proeng.2013.01.009&partnerID=40&md5=00b56659a62597fed000af97d445c400	Civil Engineering Dept, J L Chaturvedi College of Engineering, Nagpur, Maharashtra, India; Civil Engineering Dept, K. D. K. College of Engineering, Nagpur, Maharashtra, India	Sathawane, S.H., Civil Engineering Dept, J L Chaturvedi College of Engineering, Nagpur, Maharashtra, India; Vairagade, V.S., Civil Engineering Dept, J L Chaturvedi College of Engineering, Nagpur, Maharashtra, India; Kene, K.S., Civil Engineering Dept, K. D. K. College of Engineering, Nagpur, Maharashtra, India	In this paper, the detailed experimental investigation was done to study the effect of partial replacement of cement by Fly Ash (FA) and Rice Husk Ash (RHA) in combine proportion started from 30% FA and 0% RHA mix together in concrete by replacement of cement with the gradual increase of RHA by 2.5% and simultaneously gradual decrease of FA by 2.5%. Last proportion was taken 15%FA and 15% RHA. Th…	Admixture; Compressive strength; Flexural strength; Fly ash; Rice husk ash; Split tensile strength																	Bentz, D.P., Peltz, A.M., Winpigler, J., The influence of water-to-cement mass ratio (w/c) on early-age properties of cement-based materials is investigated using a variety of experimental techniques (2009) ASCE Journal of Materials in Civil Engineering, 21 (9), pp. 512-517. , 2009; Van Dong, D., Duy Huu, P., Ngoc Lan, N., Effect of rice husk ash on properties of high strength concrete (2008) . T…	Sathawane, S.H.; Civil Engineering Dept, , Nagpur, Maharashtra, India; email: satish1816@gmail.com			Elsevier Ltd	3rd Nirma University International Conference on Engineering, NUiCONE 2012	6 December 2012 through 8 December 2012	Ahmedabad, Gujarat	96619	18777058	9.78E+12			English	Procedia Eng.	Conference Paper
Sua-Iam G., Makul N.	54791461500;35179889000;	Utilization of coal- and biomass-fired ash in the production of self-consolidating concrete: A literature review	2015	Journal of Cleaner Production	100			59	76		67	10.1016/j.jclepro.2015.03.038	https://www.scopus.com/inward/record.uri?eid=2-s2.0-84930376238&doi=10.1016%2fj.jclepro.2015.03.038&partnerID=40&md5=af4d63847c6c828916d5a42a6b5d900e	Department of Building Technology, Faculty of Industrial Technology, Phranakhon Rajabhat University, Changwattana Road, Bangkhen, Bangkok, 10220, Thailand	Sua-Iam, G., Department of Building Technology, Faculty of Industrial Technology, Phranakhon Rajabhat University, Changwattana Road, Bangkhen, Bangkok, 10220, Thailand; Makul, N., Department of Building Technology, Faculty of Industrial Technology, Phranakhon Rajabhat University, Changwattana Road, Bangkhen, Bangkok, 10220, Thailand	Both coal - and biomass-fired electric power plants have an enormous negative impact on the environments in which they are situated. However, there is potential to recycle waste such as coal ash and biomass ash for the production of high-performance concrete, i.e., self-consolidating concrete (SCC). This innovative high-performance concrete can flow and become compact under its own weight without…	Bottom ash (BA); Electric power plant; Fly ash (FA); Rice husk ash (RHA); Self-consolidating concrete (SCC); Sugarcane bagasse ash (SBA)	Agricultural robots; Ash handling; Ashes; Bagasse; Biomass; Coal; Coal ash; Concrete industry; Concrete products; Electric power plants; Electric power systems; Fly ash; Fossil fuel power plants; High performance concrete; Hydration; Recycling; Self compacting concrete; Sustainable development; Agricultural operations; Bottom ash; Environmental concerns; Impact on the environment; Pozzolanic reac…																(2011) Standard Test Method for Slump of Hydraulic-cement Concrete, , American Society For Testing And Material ASTM C 143 Philadelphia, United States of America; (2011) Standard Test Method for Slump Flow of Self-consolidating Concrete, , American Society For Testing And Material ASTM C 1611 Philadelphia, United States of America; (2011) Standard Specification for Coal Fly Ash and Raw or Calcine…	Makul, N.; Department of Building Technology, Changwattana Road, Thailand; email: shinomomo7@gmail.com			Elsevier Ltd					9596526		JCROE		English	J. Clean. Prod.	Review
Gholhaki M., kheyroddin A., Hajforoush M., Kazemi M.	25031175700;24066782500;57196003227;57194612823;	An investigation on the fresh and hardened properties of self-compacting concrete incorporating magnetic water with various pozzolanic materials	2018	Construction and Building Materials	158			173	180		66	10.1016/j.conbuildmat.2017.09.135	https://www.scopus.com/inward/record.uri?eid=2-s2.0-85030842947&doi=10.1016%2fj.conbuildmat.2017.09.135&partnerID=40&md5=0c10b9ca91f1a1941297377b49c2f89a	Department of Civil Engineering, Semnan University, Semnan, 35131-19111, Iran; Department of Civil Engineering, University of Guilan, Rasht, Iran	Gholhaki, M., Department of Civil Engineering, Semnan University, Semnan, 35131-19111, Iran; kheyroddin, A., Department of Civil Engineering, Semnan University, Semnan, 35131-19111, Iran; Hajforoush, M., Department of Civil Engineering, Semnan University, Semnan, 35131-19111, Iran; Kazemi, M., Department of Civil Engineering, University of Guilan, Rasht, Iran	The main objective of this study was to assess engineering properties of self-compacting concrete (SCC) incorporating magnetic water and silica fume, metakaolin, rice husk ash and fly ash (10% and 20% by weight of cement). The fresh properties were investigated by means of slump flow, T50, V-funnel, L-box and visual stability index (VSI). At hardened state, compressive strength was evaluated at t…	Fresh and hardened properties; Magnetic water; Pozzolanic materials; Self-compacting concrete	Compressive strength; Concretes; Durability; Fly ash; Hardening; Magnetism; Silica; Silica fume; Tensile strength; Water absorption; Engineering properties; Fresh and hardened properties; Fresh properties; Hardened state; High range water reducer; Pozzolanic materials; Splitting tensile strength; Visual stabilities; Self compacting concrete																Okamura, H., Ouchi, M., Self-compacting concrete (2003) J. Adv. Concr. Technol., 1 (1), pp. 5-15; Singh, S., Naval, S., Effect of magnetic water on the engineering properties of self compacting concrete using binary and ternary blends (2016) Int. J. Sci. Managment. Technol., 9 (1); Chau, Z.J., The new construction method of concrete (1996) The Publishing House of Chinese Architectural Industry, p…	Gholhaki, M.; Department of Civil Engineering, Iran; email: mgholhaki@semnan.ac.ir			Elsevier Ltd					9500618		CBUME		English	Constr Build Mater	Article
Tong K.T., Vinai R., Soutsos M.N.	57203835370;23013084800;6602915822;	Use of Vietnamese rice husk ash for the production of sodium silicate as the activator for alkali-activated binders	2018	Journal of Cleaner Production	201			272	286		66	10.1016/j.jclepro.2018.08.025	https://www.scopus.com/inward/record.uri?eid=2-s2.0-85053150766&doi=10.1016%2fj.jclepro.2018.08.025&partnerID=40&md5=b0e7c6fd39dd4d919ccf3ef0603c96a5	National University of Civil Engineering, Faculty of Building Materials, 55 Giai Phong, Hanoi, Viet Nam; School of Natural and Built Environment, Queen's University Belfast, David Keir Building, 39 Stranmillis RoadBelfast BT9 5AG, United Kingdom; College of Engineering, Mathematics and Physical Sciences, University of Exeter, North Park Road, Exeter, EX4 4QF, United Kingdom	Tong, K.T., National University of Civil Engineering, Faculty of Building Materials, 55 Giai Phong, Hanoi, Viet Nam, School of Natural and Built Environment, Queen's University Belfast, David Keir Building, 39 Stranmillis RoadBelfast BT9 5AG, United Kingdom; Vinai, R., School of Natural and Built Environment, Queen's University Belfast, David Keir Building, 39 Stranmillis RoadBelfast BT9 5AG, Uni…	Geopolymer and Alkali-Activated Binders (AAB) has recently emerged as a new, green material with the potential to replace Portland cement in several applications. They can reduce the CO2 footprint of concrete by up to 80% and this is in addition to being more durable in certain aggressive environments. However, commercial alkaline activators contribute significantly to the cost and CO2 footprint …	Alkali-activated binder; Alkaline activators; Fly ash; Ground granulated blast furnace slag; Rice Husk Ash; Simplified environmental analysis	Activation analysis; Binders; Blast furnaces; Carbon dioxide; Compressive strength; Concretes; Costs; Fly ash; Infrared spectroscopy; Mortar; Portland cement; Silicates; Slags; Sodium hydroxide; Sustainable development; Thermogravimetric analysis; Alkali-activated binder; Alkaline activators; Environmental analysis; Ground granulated blast furnace slag; Rice husk ash; Cost benefit analysis					108-2018/KHXD-TĐ; National Foundation for Science and Technology Development, NAFOSTED; Queen's University Belfast	This research is funded by National University of Civil Engineering (NUCE) under grant number 108-2018/KHXD-TĐ . The authors also gratefully acknowledge the ﬁnancial support provided by the National Foundation for Science and Technology Development- Vietnam (NAFOSTED) ; Queen's University Belfast and the National University of Civil Engineering for sponsoring Dr Kien Tong's partnership study prog…										Alibaba trading website, Amorphous Rice Husk Ash Search (2018), https://www.alibaba.com/trade/search?fsb=y&IndexArea=product_en&CatId=&SearchText=amorphous+rice+husk+ash+&isGalleryList=G, (Accessed 10 June 2018); Alibaba trading website, NaOH 99% Pearls Search (2018), https://www.alibaba.com/trade/search?fsb=y&IndexArea=product_en&CatId=&SearchText=naoh+99%25+pearls&viewtype=G, (Accessed 10 June …	Vinai, R.; College of Engineering, North Park Road, United Kingdom; email: r.vinai@exeter.ac.uk			Elsevier Ltd					9596526		JCROE		English	J. Clean. Prod.	Article
Moayedi H., Aghel B., Abdullahi M.M., Nguyen H., Safuan A Rashid A.	55923628500;36463196200;55918322200;57209589544;57194632696;	Applications of rice husk ash as green and sustainable biomass	2019	Journal of Cleaner Production	237		117851				66	10.1016/j.jclepro.2019.117851	https://www.scopus.com/inward/record.uri?eid=2-s2.0-85070089225&doi=10.1016%2fj.jclepro.2019.117851&partnerID=40&md5=bdd5aaec89773f929c8b7a2dbb92beaa	Department for Management of Science and Technology Development, Ton Duc Thang University, Ho Chi Minh City, Viet Nam; Faculty of Civil Engineering, Ton Duc Thang University, Ho Chi Minh City, Viet Nam; Department of Chemical Engineering, Faculty of Energy, Kermanshah University of Technology, Kermanshah, Iran; Civil Engineering Department, University of Hafr Al-Batin, Eastern Province, Al-Jamiah…	Moayedi, H., Department for Management of Science and Technology Development, Ton Duc Thang University, Ho Chi Minh City, Viet Nam, Faculty of Civil Engineering, Ton Duc Thang University, Ho Chi Minh City, Viet Nam; Aghel, B., Department of Chemical Engineering, Faculty of Energy, Kermanshah University of Technology, Kermanshah, Iran; Abdullahi, M.M., Civil Engineering Department, University of H…	Research on agricultural wastes management, as a natural resource material, is state of the art and desirable subject in many engineering subcategories. The benefits include ease of access and implementation, affordability and environmental friendliness. Optimal use of agricultural wastes has always been a concern for humans, and the utilization of them for various purposes is an efficient way of…	Agricultural wastes; Biodiesel; Concrete; Rice husk ash; Soil	Agricultural wastes; Agriculture; Biodiesel; Concretes; Environmental management; Silica; Soils; Sustainable development; Background information; Chemical pre-treatment; Engineering applications; Environmental friendliness; Preparation procedures; Rice husk ash; Silica concentrations; Sustainable materials; Waste utilization																Ahmadpour, A., Do, D.D., The preparation of activated carbon from macadamia nutshell by chemical activation (1997) Carbon N. Y., 35, pp. 1723-1732; Ahmedna, M., Marshall, W.E., Rao, R.M., Production of granular activated carbons from select agricultural by-products and evaluation of their physical, chemical and adsorption properties1 (2000) Bioresour. Technol., 71, pp. 113-123; Ahmedna, M., Marsh…	Moayedi, H.; Department for Management of Science and Technology Development, Viet Nam; email: hossein.moayedi@tdtu.edu.vn			Elsevier Ltd					9596526		JCROE		English	J. Clean. Prod.	Review
Hasparyk N.P., Monteiro P.J.M., Carasek H.	6506877746;7101681924;6503975485;	Effect of silica fume and rice husk ash on alkali-silica reaction	2000	ACI Structural Journal	97	4		486	492		65		https://www.scopus.com/inward/record.uri?eid=2-s2.0-0034236978&partnerID=40&md5=d2c39a342f17fb112ff5ef2e6cce9668		Hasparyk, N.P.; Monteiro, P.J.M.; Carasek, H.	The alkali-silica reaction (ASR) that occurs bet\veen the alkaline hydroxides in cement paste and reactive minerals in the aggregate produces an expansive gel that may cause cracking and displacement in concrete structures. Currently, pozzolanic materials are used to prevent or minimize this cracking. An experimental program was undertaken to study the effect of different levels of cement replace…	Alkali-silica reaction; Cracking; Expansion; Pozzolan; Silica fume	Alkali metals; Concrete construction; Cracking (chemical); Energy dispersive spectroscopy; Mortar; Pozzolan; Reaction kinetics; Scanning electron microscopy; Silica gel; Alkaline hydroxides; Rice husk ash; Silica fume; Concrete aggregates																Mehta, P.K., Concrete, M.P.J., Structure, P., Materials, P.H.N., (1993); Davies, G., Überhöhter, R.E., Use of the NBRI Accelerated Test to Evaluate the Effectiveness of Mineral Admixtures in Preventing the Alkali-Silica Reaction (1987) Cement and Concrete Research, 17 (1), pp. 97-107; Teutasse, N., Marion, A.M., The Influence of Silica Fume in Alkali-Aggregate Reactions-Effects of Pozzolans on Al…									8893241		ASTJE		English	ACI Struct J	Article
Giaccio G., de Sensale G.R., Zerbino R.	6602169131;12764181800;6602079376;	Failure mechanism of normal and high-strength concrete with rice-husk ash	2007	Cement and Concrete Composites	29	7		566	574		63	10.1016/j.cemconcomp.2007.04.005	https://www.scopus.com/inward/record.uri?eid=2-s2.0-34250841792&doi=10.1016%2fj.cemconcomp.2007.04.005&partnerID=40&md5=830378bb2f0604eeb08c12bd43b6e3d0	LEMIT-CIC, 52 e/121 y 122, 1900 La Plata, Argentina; Facultad de Ingeniería, Julio Herrera Reissig 565, CP 11300, Montevideo, Uruguay	Giaccio, G., LEMIT-CIC, 52 e/121 y 122, 1900 La Plata, Argentina; de Sensale, G.R., Facultad de Ingeniería, Julio Herrera Reissig 565, CP 11300, Montevideo, Uruguay; Zerbino, R., LEMIT-CIC, 52 e/121 y 122, 1900 La Plata, Argentina	Mineral admixtures generally lead to a densification of the concrete internal structure. In this sense, the failure mechanism could be modified so that the concrete exhibits a more brittle behaviour. This paper discusses the effects of rice-husk ash (RHA) additions to concrete, based on analyses of the mechanical behaviour of normal and high-strength concrete. The stress-strain response in compre…	Failure mechanism; Fracture; Fracture energy; Rice-husk ash; Stiffness; Strength	Aggregates; Brittleness; Compressive strength; Failure analysis; Fracture energy; Strain; Mineral admixtures; Rice husk ash; Stress-strain response; Concretes																Tasdemir, C., Tasdemir, M., Mills, N., Barr, B.I.G., Lyndon, F.D., Combined effects of silica fume, aggregate type, and size post-peak response of concrete in bending (1999) ACI Mater J, 96 (1), pp. 74-83; Gettu, R., Bazant, Z.P., Martha, E.K., Fracture properties and brittleness of high strength concrete (1990) ACI Mater J, 87 (6), pp. 608-618; Rao, G.A., Raghu Prasad, B.K., Fracture energy and …	de Sensale, G.R.; Facultad de Ingeniería, Julio Herrera Reissig 565, CP 11300, Montevideo, Uruguay; email: gemma@fing.edu.uy								9589465		CCOCE		English	Cem Concr Compos	Article
Tchakouté H.K., Rüscher C.H., Kong S., Ranjbar N.	36775484500;56211635200;56719117900;55484588000;	Synthesis of sodium waterglass from white rice husk ash as an activator to produce metakaolin-based geopolymer cements	2016	Journal of Building Engineering	6			252	261		63	10.1016/j.jobe.2016.04.007	https://www.scopus.com/inward/record.uri?eid=2-s2.0-84967154755&doi=10.1016%2fj.jobe.2016.04.007&partnerID=40&md5=8e2d19550ea7976215dbd5101d2f17d0	Laboratory of Applied Inorganic Chemistry, University of Yaounde i, Faculty of Science, Department of Inorganic Chemistry, P.O. Box 812, Yaounde, Cameroon; Institut für Mineralogie, Leibniz Universität Hannover, Callinstrasse 3, Hannover, 30167, Germany; Department of Civil Engineering, Faculty of Engineering, University of Malaysia, Kuala Lumpur, 50603, Malaysia	Tchakouté, H.K., Laboratory of Applied Inorganic Chemistry, University of Yaounde i, Faculty of Science, Department of Inorganic Chemistry, P.O. Box 812, Yaounde, Cameroon, Institut für Mineralogie, Leibniz Universität Hannover, Callinstrasse 3, Hannover, 30167, Germany; Rüscher, C.H., Institut für Mineralogie, Leibniz Universität Hannover, Callinstrasse 3, Hannover, 30167, Germany; Kong, S., Lab…	Rice husk from source in Cameroon was leached in HCl (5 M) to remove the most of metallic ingredients and then calcined at 600 °C in order to produce white rice husk ash. This white ash were applied for producing sodium waterglass with different molar ratios SiO2/Na2O (0.31; 0.47; 0.62; 0.78; 0.93; 1.09 and 1.25) and then used to synthesize metakaolin-based geopolymer cements. The obtained white …	Compressive strength; Geopolymers; Metakaolin; Rice husk; Sodium hydroxide; Sodium waterglass	Cements; Compressive strength; Concretes; Geopolymers; Greenhouse gases; Inorganic polymers; Quartz; Silica; Silicates; Silicon compounds; Alkaline activators; Crystalline minerals; Geopolymer cement; Metakaolins; Rice husk; Sodium hydroxides; Sodium silicate solutions; White rice husk ashes; Sodium					Alexander von Humboldt-Stiftung: KAM/1155741; Gottfried Wilhelm Leibniz Universität Hannover, LUH	Hervé Tchakouté Kouamo gratefully acknowledges the Alexander von Humboldt Foundation for financially support his Postdoctoral research (No. KAM/1155741 STP ) in Institut für Mineralogie, Leibniz Universität Hannover, Germany.										Purdon, A.O., The action of alkalis on blast furnace slag (1940) J. Soc. Chem. Ind., 59, pp. 191-202; Glukhovsky, V.D., Rostovskaja, G.S., Rumyna, G.V., High strength slag-alkaline cements (1980) Proceedings of the 7th International Congress on the Chemistry of Cement, 3, pp. 164-168; Davidovits, J., Geopolymers: Inorganic polymeric new materials (1991) J. Therm. Anal. Calorim., 37, pp. 1633-1656…	Tchakouté, H.K.; Laboratory of Applied Inorganic Chemistry, P.O. Box 812, Cameroon; email: htchak@yahoo.fr			Elsevier Ltd					23527102				English	J. Build. Eng.	Article
Geraldo R.H., Fernandes L.F.R., Camarini G.	57053197100;57193681931;24758131700;	Water treatment sludge and rice husk ash to sustainable geopolymer production	2017	Journal of Cleaner Production	149			146	155		63	10.1016/j.jclepro.2017.02.076	https://www.scopus.com/inward/record.uri?eid=2-s2.0-85015765622&doi=10.1016%2fj.jclepro.2017.02.076&partnerID=40&md5=6720b4cd31c1753e2cc3e43e05b42908	School of Civil Engineering, Architecture and Urban Design, University of Campinas (Universidade Estadual de Campinas – UNICAMP), Campinas, São Paulo, 13083-889, Brazil	Geraldo, R.H., School of Civil Engineering, Architecture and Urban Design, University of Campinas (Universidade Estadual de Campinas – UNICAMP), Campinas, São Paulo, 13083-889, Brazil; Fernandes, L.F.R., School of Civil Engineering, Architecture and Urban Design, University of Campinas (Universidade Estadual de Campinas – UNICAMP), Campinas, São Paulo, 13083-889, Brazil; Camarini, G., School of C…	Water Treatment Sludge (WTS) comes from a basic sanitation service and has increased generation. In Brazil, WTS is widely discarded into watercourses, or when it is treated to increase the solids content, the residue is landfilled. The objective of this research was to produce geopolymer using non-calcined WTS as partial replacement of metakaolin (MK). The alkali source was an alternative sodium …	Curing at room temperature; Metakaolin; Rice husk ash; Sustainability; Water treatment sludge	Calcination; Compressive strength; Curing; Durability; Geopolymers; Inorganic polymers; Mixtures; Mortar; Sanitation; Silicates; Silicon compounds; Sodium; Sustainable development; Environmentally friendly alternatives; Geopolymer mortars; Metakaolins; Partial replacement; Rice husk ash; Sanitation services; Sodium silicate solutions; Water treatment sludge; Water treatment					Coordenação de Aperfeiçoamento de Pessoal de Nível Superior, CAPES; Conselho Nacional de Desenvolvimento Científico e Tecnológico, CNPq; Universidade Estadual de Campinas, UNICAMP	The authors acknowledge the National Counsel of Technological and Scientific development (CNPq), CAPES, and FAEPEX, UNICAMP for the financial support, and the Laboratory of Binding Materials and Wastes (LARES) for the technical support. We also would like to thank Professor Adriano L. Tonetti, Professor Antonio L. Beraldo for suggestions and contributions, and Professor Carlos E.M. Gomes for the …										ABNT NBR NM 65, Portland cement - Determination of Setting Times (2002), Brazilian Association of Technical Standards Rio de Janeiro, Brazil; ABNT NBR 13276, Preparation of Mortar for Unit Masonry and Rendering ith Standard Consistence Index (2005), Brazilian Association of Technical Standards Rio de Janeiro, Brazil; ABNT NBR 13279, Mortars Applied on Walls and Ceilings - Determination of the Fle…	Camarini, G.Rua Saturnino de Brito, 224, Brazil; email: gcamarini@gmail.com			Elsevier Ltd					9596526		JCROE		English	J. Clean. Prod.	Article
Safiuddin M., West J.S., Soudki K.A.	36928992400;7402746437;7003507840;	Flowing ability of the mortars formulated from self-compacting concretes incorporating rice husk ash	2011	Construction and Building Materials	25	2		973	978		62	10.1016/j.conbuildmat.2010.06.084	https://www.scopus.com/inward/record.uri?eid=2-s2.0-78649871305&doi=10.1016%2fj.conbuildmat.2010.06.084&partnerID=40&md5=37e493ce743fd558501d54ff894754b0	Department of Civil and Environmental Engineering, Faculty of Engineering, University of Waterloo, 200 University Avenue West, Waterloo, ON N2L 3G1, Canada	Safiuddin, M., Department of Civil and Environmental Engineering, Faculty of Engineering, University of Waterloo, 200 University Avenue West, Waterloo, ON N2L 3G1, Canada; West, J.S., Department of Civil and Environmental Engineering, Faculty of Engineering, University of Waterloo, 200 University Avenue West, Waterloo, ON N2L 3G1, Canada; Soudki, K.A., Department of Civil and Environmental Engine…	This paper presents the flowing ability of the mortars formulated from various self-compacting concretes (SCCs) incorporating rice husk ash (RHA). The mortars were produced with different RHA contents and water-binder (W/B) ratios, as used in their parent SCCs. The flowing ability of the mortars was determined with respect to the flow spread at various dosages of a polycarboxylate based high-rang…	Flow spread; Flowing ability; High-range water reducer; Mortar; Rice husk ash; Self-compacting concrete; Water-binder ratio	Flow spread; Flowing ability; High range water reducer; Rice husk ash; Self compacting concrete; Binders; Concretes; Mortar																Nehdi, M., El-Chabib, H., El-Naggar, H., Cost-effective SCC for deep foundations (2003) Concr Int, 25 (3), pp. 95-103; Khayat, K.H., Workability, testing, and performance of self-consolidating concrete (1999) ACI Mater J, 96 (3), pp. 346-353; (2002) Specifications and Guidelines for Self-consolidating Concrete, , EFNARC Surrey, UK: European Federation of Suppliers of Specialist Construction Chemi…	Safiuddin, M.; Department of Civil and Environmental Engineering, 200 University Avenue West, Waterloo, ON N2L 3G1, Canada; email: msafiudd@uwaterloo.ca								9500618		CBUME		English	Constr Build Mater	Article
Samad S., Shah A.	57194328891;36471156100;	Role of binary cement including Supplementary Cementitious Material (SCM), in production of environmentally sustainable concrete: A critical review	2017	International Journal of Sustainable Built Environment	6	2		663	674		62	10.1016/j.ijsbe.2017.07.003	https://www.scopus.com/inward/record.uri?eid=2-s2.0-85032588784&doi=10.1016%2fj.ijsbe.2017.07.003&partnerID=40&md5=1a0a447d41b7fb1895d752c9b72bccf1	Civil Engineering Department, City University of Science and IT, Pakistan; Civil Engineering and Environmental Design, City University of Science and IT, Pakistan	Samad, S., Civil Engineering Department, City University of Science and IT, Pakistan; Shah, A., Civil Engineering and Environmental Design, City University of Science and IT, Pakistan	Concrete is the most widely used construction material in the world. Cement is the major manufactured material used in the production of concrete. It is an established fact that the manufacturing of one tonne of cement produces about one tonne of CO2, which is a major Green House Gas (GHG), contributing to Global Warming, Climate Change and Ozone layer depletion. In this paper, the environmental …	Concrete production; Global Warming; Greenhouse gas; Supplementary Cementitious Material																	Ash Utilisation Division, Fly Ash for Cement Concrete (2011), NTPC Ltd Noida, India; Bramley, G., Power, S., Urban form and social sustainability: the role of density and housing type G (2009) Environ. Planning B: Planning Des., 36, pp. 30-48; Bui, D.D., Hu, J., Stroeven, P., Particle size effect on the strength of rice husk ash blended gap-graded Portland cement concrete (2005) Cem. Concr. Compo…	Shah, A.; Civil Engineering and Environmental Design, Pakistan; email: drshah965@gmail.com			Elsevier B.V.					22126090				English	Int. J. Sustain. Environ.	Review
Bui L.A.-T., Hwang C.-L., Chen C.-T., Lin K.-L., Hsieh M.-Y.	44461051800;8204295900;35261506400;7403967063;57206682610;	Manufacture and performance of cold bonded lightweight aggregate using alkaline activators for high performance concrete	2012	Construction and Building Materials	35			1056	1062		61	10.1016/j.conbuildmat.2012.04.032	https://www.scopus.com/inward/record.uri?eid=2-s2.0-84864404361&doi=10.1016%2fj.conbuildmat.2012.04.032&partnerID=40&md5=c0f7706164370cdf8eb67eb968488d40	Department of Construction Engineering, National Taiwan University of Science and Technology, 43 Keelung Rd., Taipei 106, Taiwan; Department of Environmental Engineering, National Ilan University, 1 Shen Nong Rd., Ilan 260, Taiwan	Bui, L.A.-T., Department of Construction Engineering, National Taiwan University of Science and Technology, 43 Keelung Rd., Taipei 106, Taiwan; Hwang, C.-L., Department of Construction Engineering, National Taiwan University of Science and Technology, 43 Keelung Rd., Taipei 106, Taiwan; Chen, C.-T., Department of Construction Engineering, National Taiwan University of Science and Technology, 43 K…	Cold bonded lightweight aggregate (LWA) was produced by adding 12-50% ground granulated blast furnace slag (GGBS) and/or rice husk ash (RHA) to fly ash (FA) by the pelletization process without cement additives. Alkaline activator solution (as a combination of sodium silicate and sodium hydroxide) was the wetting agent acting as coagulant. The selected LWA was used as coarse aggregate for produci…	Alkaline activators; Cold bonded lightweight aggregate; High performance lightweight concrete; Physical conditions; Strength	Alkaline activators; Coarse aggregates; Electrical resistivity; Ground granulated blast furnace slag; Light weight aggregate; Physical conditions; Rice husk ash; Sodium hydroxides; Sodium silicate; Strength; Ternary blends; Ultrasonic pulse velocity; Unit weight; Wetting agents; Blast furnaces; Coagulation; Compressive strength; Electric conductivity; Fly ash; High performance concrete; Pelletizi…						The authors thank the Hangzhou DADI Environmental Protection Company, Ltd., for materials and the financial support that made this publication possible. We are grateful to fellows of Hwang’s research group for their assistance on this subject to help finish this research.										Gesoglu, M., Özturan, T., Güneyisi, E., Effects of fly ash properties on characteristics of cold-bonded fly ash lightweight aggregates (2007) Constr Build Mater, 21 (9), pp. 1869-1878; Gesoglu, M., Özturan, T., Güneyisi, E., Effects of cold-bonded fly ash aggregate properties on the shrinkage cracking of lightweight concretes (2006) Cem Concr Compos, 28 (7), pp. 598-605; Kockal, N.U., Ozturan, T.…	Hwang, C.-L.; Department of Construction Engineering, 43 Keelung Rd., Taipei 106, Taiwan; email: cmrl@seed.net.tw								9500618		CBUME		English	Constr Build Mater	Article
El-Dakroury A., Gasser M.S.	6507400544;7005832098;	Rice husk ash (RHA) as cement admixture for immobilization of liquid radioactive waste at different temperatures	2008	Journal of Nuclear Materials	381	3		271	277		60	10.1016/j.jnucmat.2008.08.026	https://www.scopus.com/inward/record.uri?eid=2-s2.0-54949145291&doi=10.1016%2fj.jnucmat.2008.08.026&partnerID=40&md5=3c71eb99251c8c460e39c8501fad16e9	Hot Laboratory Center, Waste Management Atomic Energy Authority, Hot Laboratories and Center, Cairo, 13759, Egypt	El-Dakroury, A., Hot Laboratory Center, Waste Management Atomic Energy Authority, Hot Laboratories and Center, Cairo, 13759, Egypt; Gasser, M.S., Hot Laboratory Center, Waste Management Atomic Energy Authority, Hot Laboratories and Center, Cairo, 13759, Egypt	Cementitious materials will initially act as a mechanical barrier preventing activated water flow through the waste for a long time, and thus will contribute to the retardation of dissolved radionuclides by the combination of physical and chemical interactions. Most chemical species in aqueous solutions will undergo some kind of (chemical) interactions with any solids of the cementations material…		Calcium; Cement manufacture; Cesium; Chemical engineering; Chemical reactions; Dissolution; Flow interactions; Hydrated lime; Hydration; Hydraulics; Industrial waste treatment; Ion beams; Leaching; Minerals; Portland cement; Radioactive wastes; Radioisotopes; Solutions; Activated waters; Aqueous solutions; Calcium hydroxides; Cementitious materials; Chemical interactions; Chemical processes; Chem…																Plecas, I., Peric, A., Drljaca, J., Kostadinovic, A., (1991) Cement Concrete Res., 21 (5), p. 941; Plecas, I., Pavlovic, R., Pavlovic, S., (2004) J. Nucl. Mater., 327 (2-3), p. 171; Mehta, P.K., Malhotra, V., (1994) Adv. Concrete Technol., p. 419; Zhang, M.H., (1996) ACI Mater. J., 93 (6), p. 629; Zhang, M.H., Lastra, R., Malhotra, V.M., (1996) Cement Concrete Res., 26 (6), p. 963; S. Sugita, Q. …	Gasser, M.S.; Hot Laboratory Center, , Cairo, 13759, Egypt; email: mona_gasser@yahoo.com								223115		JNUMA		English	J Nucl Mater	Article
Al-Hdabi A.	55908514800;	Laboratory investigation on the properties of asphalt concrete mixture with Rice Husk Ash as filler	2016	Construction and Building Materials	126			544	551		59	10.1016/j.conbuildmat.2016.09.070	https://www.scopus.com/inward/record.uri?eid=2-s2.0-84988603417&doi=10.1016%2fj.conbuildmat.2016.09.070&partnerID=40&md5=6e4169bdba8219f00cb737dd2a910ef6	Department of Civil Engineering, Faculty of Engineering, University of Kufa, Al-Najaf, Iraq; School of the Built Environment, Liverpool John Moores University, Liverpool, United Kingdom	Al-Hdabi, A., Department of Civil Engineering, Faculty of Engineering, University of Kufa, Al-Najaf, Iraq, School of the Built Environment, Liverpool John Moores University, Liverpool, United Kingdom	Incorporating of waste and/or by-product materials in construction industry such as production of hot asphalt concrete mixtures provide valuable advantages in terms of environmental and economic points of view. Accordingly, in this laboratory study, it was investigated to use Rice Husk Ash (RHA) instead of conventional mineral filler in hot asphalt mixtures. The mechanical properties were assesse…	Durability; Hot asphalt mixtures; Mechanical properties; Mineral filler; Ordinary Portland Cement; Rice Husk Ash	Asphalt; Asphalt mixtures; Concrete mixtures; Concretes; Construction industry; Durability; Fillers; Mechanical properties; Minerals; Mixtures; Portland cement; Tensile strength; Byproduct materials; Indirect tensile strength; Laboratory investigations; Laboratory studies; Marshall stability; Mineral filler; Ordinary Portland cement; Rice husk ash; Asphalt concrete																Anderson, D., Guidelines for use of dust in hot mix asphalt concrete mixtures (1987) Proceeding Association of Asphalt Paving Technologists, pp. 492-516. , Association of Asphalt Paving Technologists; ASTM Standards, Roads and paving materials (2004), in: Annual Book of the American Society for Testing and Materials Standards, Section 4, vols. 03–04. Washington, USA; Baoshan, H., Qiao, D., Edwin,…	Al-Hdabi, A.; Department of Civil Engineering, Iraq; email: abbas.alhadabi@uokufa.edu.iq			Elsevier Ltd					9500618		CBUME		English	Constr Build Mater	Article
Gastaldini A.L.G., Isaia G.C., Gomes N.S., Sperb J.E.K.	15825212000;15825261000;15836911600;15838185600;	Chloride penetration and carbonation in concrete with rice husk ash and chemical activators	2007	Cement and Concrete Composites	29	3		176	180		58	10.1016/j.cemconcomp.2006.11.010	https://www.scopus.com/inward/record.uri?eid=2-s2.0-33846684820&doi=10.1016%2fj.cemconcomp.2006.11.010&partnerID=40&md5=c21e11d5e9b3edcb7bfd2f76f97c032f	Department of Structures and Civil Construction, Federal University of Santa Maria (UFSM), Rua Appel 655 /303, 97015-030 Santa Maria, Brazil	Gastaldini, A.L.G., Department of Structures and Civil Construction, Federal University of Santa Maria (UFSM), Rua Appel 655 /303, 97015-030 Santa Maria, Brazil; Isaia, G.C., Department of Structures and Civil Construction, Federal University of Santa Maria (UFSM), Rua Appel 655 /303, 97015-030 Santa Maria, Brazil; Gomes, N.S., Department of Structures and Civil Construction, Federal University o…	The use of industrial or agricultural by-product substitutions for cement has greatly contributed to sustainable development practices. The joint use of chemical activators has produced improvements in the mechanical properties of concrete but there are still few studies attempting to investigate the influence of activators on carbonation and chloride penetration. This study investigated the infl…	Chemical activators; Durability; Rice husk ash	Agricultural products; Chemical activation; Crops; Durability; Agricultural by products; Carbonation coefficients; Chloride penetration; Rice husk ash; Concretes; Chemical Analysis; Concrete; Durability; Rice; Wheat					Conselho Nacional de Desenvolvimento Científico e Tecnológico, CNPq; Fundação de Amparo à Pesquisa do Estado do Rio Grande do Sul, FAPERGS	The authors would like to acknowledge: CNPq for their financial support and scholarship grants; FAPERGS initiation research scholarship recipient and Cimento Itambé, BK Energia, Master Builders companies for the materials.										Payá, J., Monzo, J., Bornachero, M.V., Mora, E.P., Mechanical treatment of fly ashes: Part I. Physical-chemical characterization of ground fly ashes (1995) Cem Concr Res, 25 (7), pp. 1469-1470; Payá, J., Monzó, J., Bornachero, M.V., Mora, E.P., Lopes, E.G., Mechanical treatment of fly ashes: Part II. Particle morphologies in ground fly ashes (GFA) - cement mortars (1996) Cem Concr Res, 26 (2), pp…	Gastaldini, A.L.G.; Department of Structures and Civil Construction, Rua Appel 655 /303, 97015-030 Santa Maria, Brazil; email: gastaldini@terra.com.br								9589465		CCOCE		English	Cem Concr Compos	Article
Sandhu R.K., Siddique R.	57195228365;6701385641;	Influence of rice husk ash (RHA) on the properties of self-compacting concrete: A review	2017	Construction and Building Materials	153			751	764		58	10.1016/j.conbuildmat.2017.07.165	https://www.scopus.com/inward/record.uri?eid=2-s2.0-85026406644&doi=10.1016%2fj.conbuildmat.2017.07.165&partnerID=40&md5=df5b5ca991dbc21c4266c4926fca25a2	Department of Civil Engineering, Thapar University, Patiala, Punjab, India	Sandhu, R.K., Department of Civil Engineering, Thapar University, Patiala, Punjab, India; Siddique, R., Department of Civil Engineering, Thapar University, Patiala, Punjab, India	Solid waste management of waste materials or byproducts is a serious environmental issue. One such byproduct is rice husk ash (RHA). It is obtained by burning of rice husk and produces reactive amorphous silica which contains approximately 90% silica. The pozzolanic nature of RHA due to high silica content makes it a valuable supplementary cementitious material (SCM) for utilization in cement-bas…	Durability; RHA; Self-compacting concrete; SEM; Strength; XRD	Byproducts; Carbon; Carbon dioxide; Cements; Chemical analysis; Concretes; Durability; Scanning electron microscopy; Silica; Waste management; Amorphous silica; Cement based material; Cement consumption; Durability property; Environmental issues; Partial replacement; Strength; Supplementary cementitious material; Self compacting concrete																FAO, Rice market monitor (2015) Food Agric. Organ. United Nations, 18, pp. 1-40; Prasad, C.S., Maiti, K.N., Venugopal, R., Effect of rha in white ware composition (2000) Ceram. Int., 27, p. 629; Bouzoubaa, N., Fournier, B., (2001), Concrete incorporating rice husk ash: compressive strength and chloride-ion durability. Report MTL 2001-5 (TR), CANMET, 17; Asavapisit, S., Ruengrit, N., The role of R…	Sandhu, R.K.; Department of Civil Engineering, India; email: ravinder_sandhu29@hotmail.com			Elsevier Ltd					9500618		CBUME		English	Constr Build Mater	Review
Payá J., Monzó J., Borrachero M.V., Amahjour F., Girbés I., Velázquez S., Ordónez L.M.	56220879500;57205307643;6603633831;6506625442;6507423004;56177465000;7004020853;	Advantages in the use of fly ashes in cements containing pozzolanic combustion residues: Silica fume, sewage sludge ash, spent fluidized bed catalyst and rice husk ash	2002	Journal of Chemical Technology and Biotechnology	77	3		331	335		57	10.1002/jctb.583	https://www.scopus.com/inward/record.uri?eid=2-s2.0-0036122056&doi=10.1002%2fjctb.583&partnerID=40&md5=4b499146ec501d99aa906a9f68db283f	Grupo de Investigación en Química de Los Materiales de Construcción, GIQUIMA, Departamento de Ingeniería de la Construcción, Universidad Politécnica de Valencia, Camino de Vera s/n, E-46071 Valencia, Spain	Payá, J., Grupo de Investigación en Química de Los Materiales de Construcción, GIQUIMA, Departamento de Ingeniería de la Construcción, Universidad Politécnica de Valencia, Camino de Vera s/n, E-46071 Valencia, Spain; Monzó, J., Grupo de Investigación en Química de Los Materiales de Construcción, GIQUIMA, Departamento de Ingeniería de la Construcción, Universidad Politécnica de Valencia, Camino de…	The enhancement in the workability of Portland cement concrete when coal fly ashes are added to the mix is well-known. This behaviour has been attributed to the spherical shape and the smooth surface of the fly ash particles. On the other hand, when other combustion residues with pozzolanic properties are added to concrete mix formulations, a loss in workability is observed, and an increase in wa…	Combustion residues; Concrete admixtures; Pozzolans; Rice husk ash; Sewage sludge ash; Silica fume; Spent fluid catalytic cracking catalyst	Catalysts; Concretes; Fluid catalytic cracking; Fluidized beds; Mortar; Portland cement; Sewage sludge; Silica; Combustion residues; Portland cement concretes; Fly ash; cement; plasticizer; silicate cement; cement; fly ash; industrial application; biotechnological production; catalyst; cement industry; combustion; conference paper; fly ash; fume; materials management; nonhuman; sludge; water cont…																Malhotra, V.M., Ramezanianpour, A.A., (1994) Fly Ash in Concrete, pp. 43-72. , CANMET MSL; Monzó, J., Payá, J., Borrachero, M.V., Córcoles, A., Use of sewage sludge ash (SSA)-cement admixtures in mortars (1996) Cem Concr Res, 26, pp. 1389-1398; Payá, J., Borrachero, M.V., Monzó, J., Ordóñez, L.M., Bonilla, M., Mellado, A., Cenizas de cascara de arroz (CCA) obtenidas en condiciones de combustión n…									2682575				English	J. Chem. Technol. Biotechnol.	Article
Kishore R., Bhikshma V., Jeevana Prakash P.	7101918177;23488027000;54083228600;	Study on strength characteristics of high strength Rice Husk Ash concrete	2011	Procedia Engineering	14			2666	2672		57	10.1016/j.proeng.2011.07.335	https://www.scopus.com/inward/record.uri?eid=2-s2.0-80054784919&doi=10.1016%2fj.proeng.2011.07.335&partnerID=40&md5=e8b7491ea33502a4a65f9cfcc93e3f5c	Department of Civil Engineering, University College of Engineering, Osmania University, Hyderabad, India	Kishore, R., Department of Civil Engineering, University College of Engineering, Osmania University, Hyderabad, India; Bhikshma, V., Department of Civil Engineering, University College of Engineering, Osmania University, Hyderabad, India; Jeevana Prakash, P., Department of Civil Engineering, University College of Engineering, Osmania University, Hyderabad, India	The objective of the study is to investigate the mechanical properties of high strength concrete with different replacement levels of ordinary Portland cement by Rice Husk Ash. The standard cubes (150mm×150mm×150mm), cylinders (150mmdia×300mm height) and prisms (100mm×100mm× 500mm) were caste. In all 144 specimens with M40 and M50 grade mix cases were caste and tested. The strength effect of High…	High Strength Concrete and Rice Husk Ash; Replacement levels; Strength Characteristics	Grade mix; High strength; High strength concretes; Ordinary Portland cement; Replacement level; Rice husk ash; Strength Characteristics; Mechanical properties; Portland cement; Structural design; Compressive strength																Mehta, P.K., Properties of blended cements made from rice husk ash (1977) ACI Journal/September, pp. 440-442; Mehta, P.K., Pritz, D., (1978) Use of Rice Husk Ash to Reduce Temp in HSC, pp. 60-63. , Journal/February; Subba, J.J., Rao, M., Reactive of rice husk ash (1986) Cement and Concrete Research, 16; Rahman, M.N., Curing of RHA Mix sand concrete blocks (1988) International Journal of Structure…	Kishore, R.; Department of Civil Engineering, , Hyderabad, India; email: v.bhikshma@yahoo.co.in				12th East Asia-Pacific Conference on Structural Engineering and Construction, EASEC12	26 January 2011 through 28 January 2011	Hong Kong	86909	18777058				English	Procedia Eng.	Conference Paper
Gastaldini A.L.G., Da Silva M.P., Zamberlan F.B., Mostardeiro Neto C.Z.	15825212000;56015409400;56016091500;56015870000;	Total shrinkage, chloride penetration, and compressive strength of concretes that contain clear-colored rice husk ash	2014	Construction and Building Materials	54			369	377		56	10.1016/j.conbuildmat.2013.12.044	https://www.scopus.com/inward/record.uri?eid=2-s2.0-84892997658&doi=10.1016%2fj.conbuildmat.2013.12.044&partnerID=40&md5=f654f33f8979e2db0731822d161e21e5	Federal University of Santa Maria, Av. Roraima 1000, 97105-900 Santa Maria, Rio Grande do Sul, Brazil	Gastaldini, A.L.G., Federal University of Santa Maria, Av. Roraima 1000, 97105-900 Santa Maria, Rio Grande do Sul, Brazil; Da Silva, M.P., Federal University of Santa Maria, Av. Roraima 1000, 97105-900 Santa Maria, Rio Grande do Sul, Brazil; Zamberlan, F.B., Federal University of Santa Maria, Av. Roraima 1000, 97105-900 Santa Maria, Rio Grande do Sul, Brazil; Mostardeiro Neto, C.Z., Federal Unive…	This study investigated total shrinkage, which is a rarely examined property, as well as the penetration of chlorides before and after shrinkage and the compressive strength of concretes containing clear-colored rice husk ash substituted for 5%, 10%, 20%, and 30% of their Portland cement and subjected to wet curing periods of 3 and 7 days. The results showed that increasing the RHA content increa…	Chloride penetration; Compressive strength; Concrete; Rice husk ash; Total shrinkage	Chloride penetration; Compressive strength of concrete; Cost analysis; Ready-mix concrete; Rice husk ash; Total shrinkages; Wet curing; Chlorine compounds; Compressive strength; Portland cement; Shrinkage; Concretes					BASF; Conselho Nacional de Desenvolvimento Científico e Tecnológico, CNPq; Fundação de Amparo à Pesquisa do Estado do Rio Grande do Sul, FAPERGS	The authors would like to acknowledge the following for their support: FAPERGS and CNPq for financial support and initial research scholarships and BASF for the materials supplied.										Mehta, P.K., Monteiro, P.J.M., (2008) Concreto: Estrutura, Propriedades e Materiais, , 3rd ed. IBRACON São Paulo 674p; Chatveera, B., Lertwattanaruk, P., Evaluation of sulfate resistance of cement mortars containing black rice husk ash (2009) J Environ Manage, 90, pp. 1435-1441; Bakar, B.H.A., Putrajaya, R., Abdulaziz, H., Malaysian rice husk ash - Improving the durability and corrosion resistanc…	Gastaldini, A.L.G.; Federal University of Santa Maria, Av. Roraima 1000, 97105-900 Santa Maria, Rio Grande do Sul, Brazil; email: gastaldn@ct.ufsm.br								9500618		CBUME		English	Constr Build Mater	Article
Ling I.H., Teo D.C.L.	37665230400;13004922900;	Properties of EPS RHA lightweight concrete bricks under different curing conditions	2011	Construction and Building Materials	25	8		3648	3655		55	10.1016/j.conbuildmat.2011.03.061	https://www.scopus.com/inward/record.uri?eid=2-s2.0-79955640806&doi=10.1016%2fj.conbuildmat.2011.03.061&partnerID=40&md5=6dc894578e87fe3ce8957c5540421c7c	Faculty of Engineering, Universiti Malaysia Sarawak, 94300 Kota Samarahan, Sarawak, Malaysia	Ling, I.H., Faculty of Engineering, Universiti Malaysia Sarawak, 94300 Kota Samarahan, Sarawak, Malaysia; Teo, D.C.L., Faculty of Engineering, Universiti Malaysia Sarawak, 94300 Kota Samarahan, Sarawak, Malaysia	The depletion of non-renewable resources has become an alarming issue nowadays. Many environmentalists and researchers have been investigating the use of waste materials as a renewable resource for use especially as raw materials in construction. This paper reports on the potential use of waste rice husk ash (RHA) and expanded polystyrene (EPS) beads in producing lightweight concrete bricks. The …	Curing condition; Expanded polystyrene (EPS); Lightweight; Rice husk ash (RHA); Scanning electron microscopy (SEM); Solid waste; Water absorption	Cement replacement; Cementitious materials; Concrete bricks; Curing condition; Engineering properties; Expanded polystyrene; Expanded polystyrene (EPS); Hardened concrete; Lightweight; Non-renewable resource; Pozzolanic materials; Renewable resource; Rice husk ash; SEM; Waste materials; Brick; Compressive strength; Curing; Polystyrenes; Scanning; Scanning electron microscopy; Solid wastes; Water …					02(S50)/715/2010(01	This Project is funded by UNIMAS research ‘Small Grant Scheme’ under Grant No. 02(S50)/715/2010(01). The first author is a Masters candidate supported by Zamalah Scholarship under Scholarship No. MOSTI/BMI/TAJ/1-2 Jld 11 (7). The authors are also grateful to Saplastic Packaging (Sarawak) Sdn Bhd for providing the EPS used in this research.										Metha, P.K., Rice husk ash - A unique supplementary cementing material Proceedings of the International Symposium on Advances in Concrete Technology, pp. 407-430. , Malhotra VM, editor CANMET/ACI congress. Athens, Greece; May 1992; Mansaray, K.G., Ghaly, A.E., Thermogravimetric Analysis of Rice Husks in an Air Atmosphere (1998) Energy Sources, 20 (7), pp. 653-663; Payaa, J., Monzoa, J., Borracher…	Teo, D. C. L.; Faculty of Engineering, , 94300 Kota Samarahan, Sarawak, Malaysia; email: tdelsye@feng.unimas.my								9500618		CBUME		English	Constr Build Mater	Article
Karim M.R., Hossain M.M., Khan M.N.N., Zain M.F.M., Jamil M., Lai F.C.	48361464000;56485056400;56484881700;6603672409;14026937200;7202559733;	On the utilization of pozzolanic wastes as an alternative resource of cement	2014	Materials	7	12		7809	7827		55	10.3390/ma7127809	https://www.scopus.com/inward/record.uri?eid=2-s2.0-84921301063&doi=10.3390%2fma7127809&partnerID=40&md5=7800a22cee092d90fcb3ef9d2fcd736d	Department of Civil Engineering, Dhaka University of Engineering and Technology, Gazipur, 1700, Bangladesh; Faculty of Engineering and Built Environment, University Kebangsaan Malaysia, Bangi, Selangor, 43600, Malaysia; Sika Kimia Sendirian Berhad, Nilai, Negeri Sembilan Dk, 71800, Malaysia	Karim, M.R., Department of Civil Engineering, Dhaka University of Engineering and Technology, Gazipur, 1700, Bangladesh; Hossain, M.M., Faculty of Engineering and Built Environment, University Kebangsaan Malaysia, Bangi, Selangor, 43600, Malaysia; Khan, M.N.N., Faculty of Engineering and Built Environment, University Kebangsaan Malaysia, Bangi, Selangor, 43600, Malaysia; Zain, M.F.M., Faculty of …	Recently, as a supplement of cement, the utilization of pozzolanic materials in cement and concrete manufacturing has increased significantly. This study investigates the scope to use pozzolanic wastes (slag, palm oil fuel ash and rice husk ash) as an alkali activated binder (AAB) that can be used as an alternative to cement. To activate these materials, sodium hydroxide solution was used at 1.0,…	Alkali activated binder; Alkaline activator; Palm oil fuel ash; Rice husk ash; Slag	Alkalinity; Binders; Cements; Chemical activation; Compressive strength; Mortar; Oil shale; Palm oil; Porosity; Portland cement; Scanning electron microscopy; Slags; Waste utilization; Water absorption; Alkali-activated binder; Alkaline activators; Alternative materials; Cement and concretes; Ordinary Portland cement; Pozzolanic materials; Rice husk ash; Sodium hydroxide solutions; Strength of ma…																Nehdi, M., Ternary and quaternary cements for sustainable development (2001) Concr. Int., 23, pp. 35-42; (2004), University Press: New Delhi, India; Tracking Industrial Efficiency and CO2 Emissions (2009), http//www.ieaetsap.org/web/ETechDS/PDF/I03_cement_June%202010_GS-gct.pdf, 4a,2007; Energy Technology Transitions for the Next Industrial Revolution; Bilodeau, A., Molhotra, V.M., High volume fl…	Karim, M.R.; Department of Civil Engineering, Dhaka University of Engineering and TechnologyBangladesh			MDPI AG					19961944				English	Mater.	Article
Abbas S., Kazmi S.M.S., Munir M.J.	56150998000;55990396300;55991506900;	Potential of rice husk ash for mitigating the alkali-silica reaction in mortar bars incorporating reactive aggregates	2017	Construction and Building Materials	132			61	70		55	10.1016/j.conbuildmat.2016.11.126	https://www.scopus.com/inward/record.uri?eid=2-s2.0-84999143127&doi=10.1016%2fj.conbuildmat.2016.11.126&partnerID=40&md5=bb53a0cfcd30456ee1825252edddd0a2	Department of Civil Engineering, University of Engineering and Technology, Lahore, Pakistan; Department of Civil Engineering, Mirpur University of Science and Technology, Mirpur, AJK, Pakistan	Abbas, S., Department of Civil Engineering, University of Engineering and Technology, Lahore, Pakistan; Kazmi, S.M.S., Department of Civil Engineering, Mirpur University of Science and Technology, Mirpur, AJK, Pakistan; Munir, M.J., Department of Civil Engineering, Mirpur University of Science and Technology, Mirpur, AJK, Pakistan	Alkali-silica reaction (ASR) in concrete structures is very common problem around the globe. In this study, the potential of rice husk ash (RHA) in mitigating the ASR expansion was investigated. For this purpose, aggregates from reactive source were selected. RHA was acquired from local industry. Mortar bar specimens were prepared with various RHA proportions (10%, 20%, 30% and 40% by cement weig…	Activity index; Alkali-silica reaction; Microscopic examination; Mortar bars expansion; Rice husk ash; Thermal analysis	Aggregates; Alumina; Cements; Cracks; Microscopic examination; Mortar; Scanning electron microscopy; Silica; Thermoanalysis; X ray spectroscopy; Activity index; Alkali-silica reaction; Mortar bars; Pozzolanic materials; Pozzolanic reactivity; Reactive aggregate; Rice husk ash; Strength activity index; Expansion																ACI Committee 221, State of the Art Report on Alkali Aggregate Reactivity (1998), American Concrete Institute p. 31; Charlwood, R.G., Solymar, Z.V., A Review of alkali-aggregate reactions in dams (1994) Dam Eng., 5 (2), pp. 31-62; Jensen, V., Alkali–silica reaction damage to Elgeseter Bridge, Trondheim, Norway: a review of construction, research and repair up to 2003 (2004) Mater. Charact., 53 (2…	Abbas, S.; Department of Civil Engineering, Pakistan; email: safeerabbas26@gmail.com			Elsevier Ltd					9500618		CBUME		English	Constr Build Mater	Article
Gill A.S., Siddique R.	57195737571;6701385641;	Durability properties of self-compacting concrete incorporating metakaolin and rice husk ash	2018	Construction and Building Materials	176			323	332		55	10.1016/j.conbuildmat.2018.05.054	https://www.scopus.com/inward/record.uri?eid=2-s2.0-85046767513&doi=10.1016%2fj.conbuildmat.2018.05.054&partnerID=40&md5=7317fe0c6214c51320ba06fb6a1314b8	Department of Civil Engineering, Thapar Institute of Engineering & Technology (Deemed University), Patiala, India	Gill, A.S., Department of Civil Engineering, Thapar Institute of Engineering & Technology (Deemed University), Patiala, India; Siddique, R., Department of Civil Engineering, Thapar Institute of Engineering & Technology (Deemed University), Patiala, India	This paper put forward the durability and micro-structural properties of self- compacting concrete (SCC) made up of metakaolin (MK) and rice husk ash (RHA). For this purpose, metakaolin (MK) was used to replace cement by weight in three different proportions of 5, 10 and 15% and fine aggregates were replaced by rice husk ash (RHA) in proportion of 10%. A total of four mixes, including the control…	Compressive strength; Durability properties; Metakaolin; Micro-structure; Rice husk ash; Self-compacting concrete	Compressive strength; Durability; Hardening; Sulfur compounds; Water absorption; Different proportions; Durability property; Fine aggregates; Hardened state; Metakaolins; Micro-structural properties; Rice husk ash; Sulphate resistance; Self compacting concrete																Detwiler, R.J., (1997), pp. 459-468. , “Microstructure of durable concrete”. In Proceedings of 6th international colloquium on concrete in developing countries, Lahore, Pakistan; Al-Akhras, N.M., Durability of metakaolin concrete to sulfate attack (2006) Cem. Concr. Res., 36, pp. 1727-1734; Vejmelkova, E., Keppert, M., Grzeszczyk, S., Skalin, B., Cerny, R., Properties of self-compacting concrete …	Gill, A.S.; Department of Civil Engineering, India; email: raja_4342@yahoo.com			Elsevier Ltd					9500618		CBUME		English	Constr Build Mater	Article
Ferraro R.M., Nanni A.	36503784600;7005344499;	Effect of off-white rice husk ash on strength, porosity, conductivity and corrosion resistance of white concrete	2012	Construction and Building Materials	31			220	225		54	10.1016/j.conbuildmat.2011.12.010	https://www.scopus.com/inward/record.uri?eid=2-s2.0-84856071786&doi=10.1016%2fj.conbuildmat.2011.12.010&partnerID=40&md5=29342ddbd5c4c85f1f31e58ee09129dd	Dept. of Civil Architectural and Environmental Engineering, University of Miami, 105 McArthur Engineering Bldg., Coral Gables, FL 33146, United States	Ferraro, R.M., Dept. of Civil Architectural and Environmental Engineering, University of Miami, 105 McArthur Engineering Bldg., Coral Gables, FL 33146, United States; Nanni, A., Dept. of Civil Architectural and Environmental Engineering, University of Miami, 105 McArthur Engineering Bldg., Coral Gables, FL 33146, United States	Rice husk ash (RHA) is one of the promising pozzolanic materials that can be blended with Portland cement for the production of durable concrete and the reduction of the environmental impact of the cement industry. Commercially available RHA contains 3% or more graphitic carbon which determines the dark pigmentation of the material. Recent studies have led to the production of carbon neutral rice…	Corrosion; Porosity; Rice husk ash; Strength; Supplementary cementitious material; Thermal conductivity; White cement	Accelerated corrosion tests; Carbon footprint; Carbon neutrals; Compression strength; Environmental-friendly; Experimental investigations; Graphitic carbons; Pozzolanic materials; Replacement level; Rice husk ash; Strength; Supplementary cementitious material; Sustainable construction; Toxic metals; White cement; Cement industry; Corrosion; Corrosion resistance; Environmental impact; Porosity; Po…					National Science Foundation, NSF; Small Business Innovation Research, SBIR: NSF 0724463	The writers would like to acknowledge the National Science Foundation financial support in the form of SBIR Phase II founding and the grant number for the project NSF 0724463. The contribution of materials and help from Artistic Stones Inc. (Miami, Fla.) is gratefully acknowledged. Dr. Clarissa Ferraris from the National Institute of Standards and Technology is acknowledged for the help and assis…										Moyad, N., Khalaf, A., Yousif Hana, A., Use of rice husk ask in concrete (1987) Int J Cem Compos Lightweight Concr, 6, pp. 241-248; Nehdi, M., Duquette, J., El Damatty, A., Performance of rice husk ash produced using a new technology as a mineral admixture in concrete (2003) Cem Concr Res, 33, pp. 1203-1210; (2009) FAO Statistical Database, , http://faostat.fao.org/site/567/default.aspx, FAO 03.0…	Ferraro, R.M.; Eindhoven University of Technology, Den Dolech 2, 5612 AZ Eindhoven, Netherlands; email: r.m.ferraro@tue.nl								9500618		CBUME		English	Constr Build Mater	Article
Kumar J., Sathish Kumar K., Dayakar P.	57214766886;57203218853;56925592900;	Effect of microsilica on high strength concrete	2014	International Journal of Applied Engineering Research	9	22		5427	5432		54		https://www.scopus.com/inward/record.uri?eid=2-s2.0-84945301682&partnerID=40&md5=1f479274540be4cdf0764580c45c783c	Tagore Engineering College, Chennai, 127, India; Bharath University, Chennai, 73, India	Kumar, J., Tagore Engineering College, Chennai, 127, India; Sathish Kumar, K., Bharath University, Chennai, 73, India; Dayakar, P., Bharath University, Chennai, 73, India	Now a days high strength and high performance concrete are being widely used all over the world. In developed countries, using high strength concrete in structures today would result in both technical and economical advantage. In high strength concrete, it is necessary to reduce the water/cement ratio and which in general increases the cement content. To overcome low workability problem, differen…																		Bhanja, S., Sengupta, B., Optimum silica fume content and its mode of action on concrete (2003) ACI Materials Journal, pp. 407-712. , September- October; Ramkumar Prabhu, M., Reji, V., Sivabalan, A., Improved radiation and bandwidth of triangular and star patch antenna (2012) Research Journal of Applied Sciences, Engineering and Technology, 4 (12), pp. 1740-1748. , ISSN: 2040-7459; Hooten, R.D., …	Sathish Kumar, K.; Bharath UniversityIndia			Research India Publications					9734562				English	Int. J. Appl. Eng. Res.	Article
Jamil M., Khan M.N.N., Karim M.R., Kaish A.B.M.A., Zain M.F.M.	14026937200;56484881700;56820318000;55257665200;6603672409;	Physical and chemical contributions of Rice Husk Ash on the properties of mortar	2016	Construction and Building Materials	128			185	198		54	10.1016/j.conbuildmat.2016.10.029	https://www.scopus.com/inward/record.uri?eid=2-s2.0-84992560378&doi=10.1016%2fj.conbuildmat.2016.10.029&partnerID=40&md5=3b1a8549ccfd6677a7a7fd36f83cf92c	Sustainable Construction Materials and Building Systems (SUCOMBS) Research Group, Faculty of Engineering & Built Environment, University Kebangsaan Malaysia, UKM Bangi, Selangor 43600, Malaysia; Dhaka University of Engineering and Technology (DUET), Gazipur, Bangladesh; Department of Civil Engineering, Infrastructure University Kuala Lumpur, Kajang, Selangor 4300, Malaysia	Jamil, M., Sustainable Construction Materials and Building Systems (SUCOMBS) Research Group, Faculty of Engineering & Built Environment, University Kebangsaan Malaysia, UKM Bangi, Selangor 43600, Malaysia; Khan, M.N.N., Sustainable Construction Materials and Building Systems (SUCOMBS) Research Group, Faculty of Engineering & Built Environment, University Kebangsaan Malaysia, UKM Bangi, Selangor 4…	Rice Husk Ash (RHA) contributes to the properties of concrete and mortar significantly by both physical/filler and chemical/pozzolanic effects. Most of the researchers have demonstrated the total effect of RHA in concrete and mortar. However, the unique filler effect or pozzolanic effect of RHA in cementitious system is not studied comprehensively. The aim of this research is to determine the phy…	Filler effect; Microstructure of mortars; Pozzolanic reaction; Properties of mortars; Rice Husk Ash (RHA)	Bending strength; Cements; Compressive strength; Concretes; Curing; Durability; Fillers; Microstructure; Mortar; Particle size; Porosity; Portland cement; Water absorption; Cementitious materials; Cementitious systems; Filler effects; Maximum compressive strengths; Microstructure development; Pozzolanic reaction; Properties of concretes; Rice husk ash; Strength of materials					Ministry of Higher Education, Malaysia, MOHE: ERGS/1/2011/TK/UKM/02/10	The authors acknowledge the Ministry of Higher Education of Malaysia for providing the necessary funding required for the research through Exploratory Research Grant scheme (ERGS/1/2011/TK/UKM/02/10).										Mehta, P.K., Concrete technology for sustainable development (1999) Concr. Int., 21 (11), pp. 47-52; Anwar, M., Miyagawa, T., Gaweesh, M., Using rice husk ash as a cement replacement material in concrete, (2001) The proceedings of the 2001 first international ecological building structure conference, 671–684; Bie, R.S., Song, X.F., Liu, Q.Q., Ji, X.Y., Chen, P., Studies on effects of burning cond…	Jamil, M.; Sustainable Construction Materials and Building Systems (SUCOMBS) Research Group, Malaysia; email: mjamil.ukm@gmail.com			Elsevier Ltd					9500618		CBUME		English	Constr Build Mater	Article
Alnahhal M.F., Alengaram U.J., Jumaat M.Z., Abutaha F., Alqedra M.A., Nayaka R.R.	57194189256;26533874300;6506523621;57160193100;8888830800;57202254693;	Assessment on engineering properties and CO2 emissions of recycled aggregate concrete incorporating waste products as supplements to Portland cement	2018	Journal of Cleaner Production	203			822	835		54	10.1016/j.jclepro.2018.08.292	https://www.scopus.com/inward/record.uri?eid=2-s2.0-85052750799&doi=10.1016%2fj.jclepro.2018.08.292&partnerID=40&md5=d37cf470b13a1b65c1244d230e35e800	Centre for Innovative Construction Technology (CICT), Department of Civil Engineering, Faculty of Engineering, University of MalayaKuala Lumpur 50603, Malaysia; Department of Civil Engineering, Faculty of Engineering, The Islamic University of Gaza, P.O. Box 108, Gaza Strip, Palestine	Alnahhal, M.F., Centre for Innovative Construction Technology (CICT), Department of Civil Engineering, Faculty of Engineering, University of MalayaKuala Lumpur 50603, Malaysia; Alengaram, U.J., Centre for Innovative Construction Technology (CICT), Department of Civil Engineering, Faculty of Engineering, University of MalayaKuala Lumpur 50603, Malaysia; Jumaat, M.Z., Centre for Innovative Construc…	This paper presents an experimental investigation on the durability properties and carbon dioxide (CO2) emissions of concrete developed using waste products. The concrete comprised of recycled concrete aggregate (RA) as a complete coarse aggregate replacement. In addition, rice husk ash (RHA), palm oil fuel ash (POFA) and palm oil clinker powder (POCP) were used as replacement materials for cemen…	Carbon dioxide emissions; Compressive strength efficiency; Eco-strength efficiency; Electrical resistivity; Sustainable concrete	Binders; Carbon dioxide; Chlorine compounds; Concrete aggregates; Concrete products; Durability; Efficiency; Electric conductivity; Global warming; Palm oil; Portland cement; Recycling; Thermogravimetric analysis; Water absorption; Carbon dioxide emissions; Elevated temperature resistance; Experimental investigations; Recycled aggregate concrete; Recycled concrete aggregates; Residual compressive…					Universiti Malaya	The authors are grateful to University of Malaya for the financial support through the Innovative Technology Research Cluster with Project No. RP037C-15 AET-Enhancement of Concrete Properties made from Local Waste Materials Using Nano Particles.										Method of Test for Surface Resistivity Indication of Concrete's Ability to Resist Chloride Ion Penetration (2014), AASHTO TP 95, American Association of State Highway and Transportation Officials; Abutaha, F., Abdul Razak, H., Ibrahim, H.A., Effect of coating palm oil clinker aggregate on the engineering properties of normal grade concrete (2017) Coatings, 7 (10), p. 175; Abutaha, F., Razak, H.A.…	Alengaram, U.J.; Centre for Innovative Construction Technology (CICT), Malaysia; email: johnson@um.edu.my			Elsevier Ltd					9596526		JCROE		English	J. Clean. Prod.	Article
Safiuddin M., West J.S., Soudki K.A.	36928992400;7402746437;7003507840;	Properties of freshly mixed self-consolidating concretes incorporating rice husk ash as a supplementary cementing material	2012	Construction and Building Materials	30			833	842		53	10.1016/j.conbuildmat.2011.12.066	https://www.scopus.com/inward/record.uri?eid=2-s2.0-84856079491&doi=10.1016%2fj.conbuildmat.2011.12.066&partnerID=40&md5=7bd7ffdf2c9f9413e7de39a56c3071c6	Department of Civil and Environmental Engineering, Faculty of Engineering, University of Waterloo, 200 University Avenue West, Waterloo, ON N2L 3G1, Canada	Safiuddin, M., Department of Civil and Environmental Engineering, Faculty of Engineering, University of Waterloo, 200 University Avenue West, Waterloo, ON N2L 3G1, Canada; West, J.S., Department of Civil and Environmental Engineering, Faculty of Engineering, University of Waterloo, 200 University Avenue West, Waterloo, ON N2L 3G1, Canada; Soudki, K.A., Department of Civil and Environmental Engine…	This paper presents the key properties of freshly mixed self-consolidating concrete (SCC) incorporating rice husk ash (RHA). Air-entrained SCC mixtures were produced based on the water/binder (W/B) ratios of 0.30-0.40. RHA was used substituting 0-30% of cement by weight. The fresh properties investigated were filling ability, passing ability, segregation resistance, air content, and unit weight. …	Air content; Filling ability; Mixture proportions; Passing ability; Portland cement; Rice husk ash; Segregation resistance; Self-consolidating concrete; Unit weight; Water/binder ratio	Air content; Filling ability; Mixture proportions; Passing ability; Rice husk ash; Self-consolidating concrete; Unit weight; Water/binder ratio; Portland cement; Air entrainment																Okamura, H., Ouchi, M., Self-compacting concrete-development, present and future (1999) Proceedings of the First International RILEM Symposium on Self-compacting Concrete, pp. 3-14. , Skarendahl A, Petersson O, editors Sweden: Stockholm; Ozawa, K., MacKawa, K., Okamura, H., High performance concrete based on the durability design of concrete structures (1989) Proceedings of the Second East Asia-P…	Safiuddin, M.; Department of Civil and Environmental Engineering, 200 University Avenue West, Waterloo, ON N2L 3G1, Canada; email: safiq@yahoo.com								9500618		CBUME		English	Constr Build Mater	Article
Mo K.H., Ling T.-C., Alengaram U.J., Yap S.P., Yuen C.W.	55915884700;25225783400;26533874300;55637587500;56033697900;	Overview of supplementary cementitious materials usage in lightweight aggregate concrete	2017	Construction and Building Materials	139			403	418		53	10.1016/j.conbuildmat.2017.02.081	https://www.scopus.com/inward/record.uri?eid=2-s2.0-85013848949&doi=10.1016%2fj.conbuildmat.2017.02.081&partnerID=40&md5=2e6560d99a6950d38e8a53a763793650	Department of Civil Engineering, Faculty of Engineering, University of Malaya, Kuala Lumpur, 50603, Malaysia; College of Civil Engineering, Hunan University, Changsha, Hunan 410082, China	Mo, K.H., Department of Civil Engineering, Faculty of Engineering, University of Malaya, Kuala Lumpur, 50603, Malaysia; Ling, T.-C., College of Civil Engineering, Hunan University, Changsha, Hunan 410082, China; Alengaram, U.J., Department of Civil Engineering, Faculty of Engineering, University of Malaya, Kuala Lumpur, 50603, Malaysia; Yap, S.P., Department of Civil Engineering, Faculty of Engin…	The decrease in density of lightweight aggregate concrete (LWAC) leads to the economic savings in terms of structural design, transportation and handling costs. LWAC exhibits better insulation properties and resistance towards earthquake effects as compared to normal concrete. However, the use of higher content and better quality of cement paste in LWAC may increase the overall cost of production…	Blast furnace slag; Durability properties; Fly ash; Lightweight aggregate concrete; Mechanical properties; Silica fume; Supplementary cementitious materials	Aggregates; Blast furnaces; Carbon; Carbon footprint; Cements; Concrete aggregates; Concretes; Costs; Durability; Fly ash; Mechanical properties; Palm oil; Silica; Silica fume; Slags; Structural design; Volcanoes; Concrete performance; Durability property; Ground granulated blast furnace slag; Light-weight aggregate concrete; Lightweight aggregate concrete(LWAC); Mechanical and durability propert…					Universiti Malaya: BK050-2016	The authors gratefully acknowledge the funding provided by University of Malaya under the research grant BK050-2016.										Chandra, S., Berntsson, L., Lightweight Aggregate Concrete: Science, Technology and Applications (2002), William Andrew Publication New York, USA; Mo, K.H., Alengaram, U.J., Jumaat, M.Z., Bond properties of lightweight concrete – A review (2016) Constr. Build. Mater., 112, pp. 478-496; Bogas, J.A., Gomes, M.G., Real, S., Capillary absorption of structural lightweight aggregate concrete (2015) Mat…	Mo, K.H.; Department of Civil Engineering, Malaysia; email: khmo@um.edu.my			Elsevier Ltd					9500618		CBUME		English	Constr Build Mater	Review
Tchakouté H.K., Rüscher C.H., Kong S., Kamseu E., Leonelli C.	36775484500;56211635200;56719117900;27167453000;7005004993;	Comparison of metakaolin-based geopolymer cements from commercial sodium waterglass and sodium waterglass from rice husk ash	2016	Journal of Sol-Gel Science and Technology	78	3		492	506		52	10.1007/s10971-016-3983-6	https://www.scopus.com/inward/record.uri?eid=2-s2.0-84959321610&doi=10.1007%2fs10971-016-3983-6&partnerID=40&md5=84b2ba8323e8de0bfe6d9d2268620160	Laboratory of Applied Inorganic Chemistry, Department of Inorganic Chemistry, University of Yaounde I, PO. Box: 812, Yaoundé, Cameroon; Institut für Mineralogie, Leibniz Universität Hannover, Callinstrasse 3, Hannover, 30167, Germany; Local Materials Promotion Authority, PO. Box: 2396, Nkolbikok, Yaoundé, Cameroon; Department of Engineering Enzo Ferrari, University of Modena and Reggio Emilia, Vi…	Tchakouté, H.K., Laboratory of Applied Inorganic Chemistry, Department of Inorganic Chemistry, University of Yaounde I, PO. Box: 812, Yaoundé, Cameroon, Institut für Mineralogie, Leibniz Universität Hannover, Callinstrasse 3, Hannover, 30167, Germany; Rüscher, C.H., Institut für Mineralogie, Leibniz Universität Hannover, Callinstrasse 3, Hannover, 30167, Germany; Kong, S., Laboratory of Applied I…	Abstract: Three sodium waterglass (NWG) such as commercial NWG (S1), NWG from pure rice husk ash (S2) and NWG from raw rice husk ash (S3) were applied for producing geopolymer cements using metakaolin (MK) as aluminosilicate source. Geopolymers (Geo1, Geo2 and Geo3) were prepared using each NWG with the molar ratios SiO2/Na2O and H2O/Na2O kept constant at 1.5 and 12, respectively. It could be obs…	Average pore radius; Corrosion inhibitors; Geopolymer cements; Metakaolin; Rice husk ash; Sodium waterglass	Cements; Compressive strength; Concretes; Corrosion; Geopolymers; Inorganic polymers; Sodium; Water absorption; Geopolymer cement; Mass loss; Metakaolins; Molar ratio; Pore radius; Pore volume; Rice husk ash; Si atoms; Corrosion inhibitors					Alexander von Humboldt-Stiftung: KAM/1155741; Gottfried Wilhelm Leibniz Universität Hannover, LUH	Hervé Tchakouté Kouamo gratefully acknowledges the Alexander von Humboldt Foundation for financially support his Postdoctoral research (No. KAM/1155741 STP) in Institut für Mineralogie, Leibniz Universität Hannover, Germany.										Davidovits, J., Geopolymers: inorganic polymeric new materials (1991) J Therm Anal Calorim, 37, pp. 1633-1656; Turner, L.K., Collins, F.G., Carbon dioxide equivalent (CO2-e) emissions: a comparison between geopolymer and OPC cement concrete (2013) Constr Build Mater, 43, pp. 125-130; Brykov, A.S., Korneev, V.I., Production and usage of powdered alkali metal silicate hydrates (2008) Metallurgist, …	Tchakouté, H.K.; Laboratory of Applied Inorganic Chemistry, PO. Box: 812, Cameroon; email: htchak@yahoo.fr			Springer New York LLC					9280707		JSGTE		English	J Sol Gel Sci Technol	Article
Ramasamy V.	54881343700;	Compressive strength and durability properties of Rice Husk Ash concrete	2012	KSCE Journal of Civil Engineering	16	1		93	102		51	10.1007/s12205-012-0779-2	https://www.scopus.com/inward/record.uri?eid=2-s2.0-84855288773&doi=10.1007%2fs12205-012-0779-2&partnerID=40&md5=8738fa76e911c014730f946b834436d0	Dept. of Civil Engineering, Adhiparasakthi Engineering College, Melmaruvathur, Tamil Nadu, India	Ramasamy, V., Dept. of Civil Engineering, Adhiparasakthi Engineering College, Melmaruvathur, Tamil Nadu, India	The paper presents the experimental investigation conducted on Rice Husk Ash (RHA) concrete to evaluate the compressive strength and to study its durability properties. In the preparation of rice husk concrete, cement was replaced at various percentage levels such as 5%, 10%, 15% and 20%. Besides control concrete was also prepared for comparison purpose. Two grades of concrete, namely M30 and M60…	compressive strength; durability; experimental investigation; Rapid Chloride Permeability Test (RCPT); rice husk ash concrete	Alkaline attack; Chloride ions; Cyclic conditions; Durability property; Experimental investigations; HCl solution; Normal concretes; Rapid Chloride Permeability Test (RCPT); Replacement level; Rice husk; Rice husk ash; Saturated water absorptions; Sulphate attack; Superplasticizers; Chlorine compounds; Durability; Hydrochloric acid; Plasticizers; Reinforced plastics; Water absorption; Compressive…																ASTM C642 - 06 Standard Test Method for Density, Absorption, and Voids in Hardened Concrete; ASTM C1202 - 10 Standard Test Method for Electrical Indication of Concrete's Ability to Resist Chloride Ion Penetration; de Sensale, G.R., Strength development of concrete with ricehusk ash (2006) Cement and Concrete Composites, 28 (2), pp. 158-160; (1987) Specification for Coarse and Fine Aggregate from …	Ramasamy, V.; Dept. of Civil Engineering, , Melmaruvathur, Tamil Nadu, India; email: rams_apec@yahoo.co.in								12267988				English	KSCE J. Civ. Eng.	Article
Gastaldini A.L.G., Hengen M.F., Gastaldini M.C.C., Do Amaral F.D., Antolini M.B., Coletto T.	15825212000;55996810800;56725748500;56725301100;56725435100;57193976622;	The use of water treatment plant sludge ash as a mineral addition	2015	Construction and Building Materials	94			513	520		50	10.1016/j.conbuildmat.2015.07.038	https://www.scopus.com/inward/record.uri?eid=2-s2.0-84937207178&doi=10.1016%2fj.conbuildmat.2015.07.038&partnerID=40&md5=2ebf43a11212ac4d34ea4d4dc1c4b0fd	Federal University of Santa MariaRio Grande do Sul 97105-900, Brazil	Gastaldini, A.L.G., Federal University of Santa MariaRio Grande do Sul 97105-900, Brazil; Hengen, M.F., Federal University of Santa MariaRio Grande do Sul 97105-900, Brazil; Gastaldini, M.C.C., Federal University of Santa MariaRio Grande do Sul 97105-900, Brazil; Do Amaral, F.D., Federal University of Santa MariaRio Grande do Sul 97105-900, Brazil; Antolini, M.B., Federal University of Santa Mari…	For decades, the sludge produced in water treatment plants (WTP) was dissolved in water and then discharged in watercourses. WTP sludge is rich in pathogens and metals and when discharged in watercourses, it increases the amount of suspended solids, eventually causing the water body to silt up. Existing legislation in Brazil prohibits the discharge of WTP sludge in watercourses, but the practice …	Cement substitution; Chapelle test; Characterization; Compressive strength; Pozzolanic activity; Water treatment plant sludge	Cements; Characterization; Compressive strength; Concrete mixers; Concrete mixtures; Concretes; Portland cement; Silica fume; Strength of materials; Water treatment plants; Calcination temperature; Mineral addition; Pozzolanic activity; Residence time; Strength of concrete; Suspended solids; Water treatment plant sludges; Water/binder ratios; Water treatment					BASF; Conselho Nacional de Desenvolvimento Científico e Tecnológico, CNPq; Fundação de Amparo à Pesquisa do Estado do Rio Grande do Sul, FAPERGS	The authors would like to acknowledge the following for their support: FAPERGS and CNPq for their financial support and initial research scholarships; BASF for the materials supplied; and CORSAN (Rio Grande do Sul State Waterworks) for providing samples of WTP sludge and technical data.										Tangchirapat, W., Jaturapitakkul, C., Chindaprasirt, P., Use of palm oil fuel ash as a supplementary cementitious material for producing high-strength concrete (2009) Constr. Build. Mater., 23, pp. 2641-2646; Cordeiro, G.C., Toledo Filho, R.D., Tavares, L.M., Fairbairn, E.M.R., Ultrafine grinding of sugar cane bagasse ash for application as pozzolanic admixture in concrete (2009) Cem. Concr. Res.…	Gastaldini, A.L.G.; Federal University of Santa MariaBrazil			Elsevier Ltd					9500618		CBUME		English	Constr Build Mater	Article
Ameri F., Shoaei P., Bahrami N., Vaezi M., Ozbakkaloglu T.	57195288650;57195282168;57202836483;57209567512;9741842600;	Optimum rice husk ash content and bacterial concentration in self-compacting concrete	2019	Construction and Building Materials	222			796	813		50	10.1016/j.conbuildmat.2019.06.190	https://www.scopus.com/inward/record.uri?eid=2-s2.0-85068163914&doi=10.1016%2fj.conbuildmat.2019.06.190&partnerID=40&md5=3e5266ba7fa3eca502f54ad08b0fe5f5	Department of Civil Engineering, Isfahan (Khorasgan) Branch, Islamic Azad University, Isfahan, Iran; Department of Civil Engineering, Sharif University of Technology, Tehran, Iran; Ingram School of Engineering, Texas State University, San Marcos, TX, United States	Ameri, F., Department of Civil Engineering, Isfahan (Khorasgan) Branch, Islamic Azad University, Isfahan, Iran; Shoaei, P., Department of Civil Engineering, Sharif University of Technology, Tehran, Iran; Bahrami, N., Department of Civil Engineering, Isfahan (Khorasgan) Branch, Islamic Azad University, Isfahan, Iran; Vaezi, M., Department of Civil Engineering, Isfahan (Khorasgan) Branch, Islamic A…	This study is aimed at optimizing the rice husk ash (RHA) content and bacterial concentration in self-compacting concrete (SCC). For this purpose, cement was partially replaced with RHA at 0%, 5%, 10%, 15%, 20%, 25%, and 30% by weight of cement. In addition, micro-silica (MS) was added to all mixes at a dosage of 10% by weight of cementitious materials. The mix with the optimum RHA content was su…	Bacterial cells; Mechanical properties; Microstructure; Rapid chloride permeability; Rice husk ash (RHA); Self-compacting concrete (SCC)	Biomechanics; Cells; Cements; Chlorine compounds; Compressive strength; Concrete mixtures; Cytology; Energy dispersive spectroscopy; Mechanical permeability; Mechanical properties; Microstructure; Scanning electron microscopy; Silica; Bacterial cells; Cementitious materials; Durability property; Energy dispersive X ray spectroscopy; Filling abilities; Optimal concentration; Rapid chloride permeab…																Gao, Y., De Schutter, G., Ye, G., Tan, Z., Wu, K., The ITZ microstructure, thickness and porosity in blended cementitious composite: effects of curing age, water to binder ratio and aggregate content (2014) Compos. Part B Eng., 60, pp. 1-13; Gartner, E., Sui, T., Alternative cement clinkers (2018) Cem. Concr. Res., 114, pp. 27-39; Toufigh, V., Barzegari Dehaji, M., Jafari, K., Experimental invest…	Ozbakkaloglu, T.; Ingram School of Engineering, United States; email: togay.oz@txstate.edu			Elsevier Ltd					9500618		CBUME		English	Constr Build Mater	Article
Ramachandran V.S.	35588387200;	Alkali-aggregate expansion inhibiting admixtures	1998	Cement and Concrete Composites	20	3-Feb		149	161		49	10.1016/s0958-9465(97)00072-3	https://www.scopus.com/inward/record.uri?eid=2-s2.0-0032044859&doi=10.1016%2fs0958-9465%2897%2900072-3&partnerID=40&md5=8397cfcd52044f2198cd1bd7bec0760e	Inst. for Research in Construction, National Research Council, Ottawa, Ont., Canada	Ramachandran, V.S., Inst. for Research in Construction, National Research Council, Ottawa, Ont., Canada	Many concrete structures have exhibited deterioration due to the alkali-aggregate expansion reactions. A review has been prepared to describe the nature of the alkali-aggregate reactions, test methods that are adopted to evaluate the aggregates for their potential to cause expansion and the methods suggested to counter this reaction. Some methods seem to be effective but further work has to be ca…	Admixtures; Aggregate; Alkali; Expansion; Fly ash; Lithium compounds; Minerals; Silica fume; Siliceous additives; Slag	Concrete aggregates; Concrete construction; Deterioration; Expansion; Fly ash; Lithium compounds; Slag cement; Alkali-aggregate expansion reaction; Siliceous additives; Concrete additives																Stanton, T.E., Expansion of concrete through reaction between cement and aggregate (1940) ASCE, 66, pp. 1781-1811; Swenson, E.G., A reactive aggregate undetected by ASTM tests (1957) ASTM Bulletin, 226, pp. 48-57; Gillott, J.E., Swenson, E., Some unusual alkali-expansive aggregates (1973) Engineering Geology, 7, pp. 181-195; Chernak, J.A., Low temperature experimental investigation of the effect …	Ramachandran, V.S.; Inst. for Research in Construction, , Ottawa, Ont., Canada			Elsevier Ltd					9589465		CCOCE		English	Cem Concr Compos	Article
Muthadhi A., Anitha R., Kothandaraman S.	24071732200;55320848500;24071205900;	Rice husk ash - Properties and its uses: A review	2007	Journal of the Institution of Engineers (India): Civil Engineering Division	88	MAY		50	56		49		https://www.scopus.com/inward/record.uri?eid=2-s2.0-42149119549&partnerID=40&md5=a37e200870e95eca7fff06df1d8bba49	Department of Civil Engineering, Pondicherry Engineering College, Puducherry 605 014, India	Muthadhi, A., Department of Civil Engineering, Pondicherry Engineering College, Puducherry 605 014, India; Anitha, R., Department of Civil Engineering, Pondicherry Engineering College, Puducherry 605 014, India; Kothandaraman, S., Department of Civil Engineering, Pondicherry Engineering College, Puducherry 605 014, India	The increasing demand for producing durable construction materials is the outcome of the fast polluting environment. Supplementary cementitious materials prove to be effective to meet most of the requirements of durable concrete. Rice husk ash is found to be superior to other supplementary materials like slag, silica fume and fly ash. Due to its high pozzolanic activity, both strength and durabil…	Amorphous silica; Concrete strength; Durability; Incineration; Pozzolanic index; Reactivity; Rice husk ash	Amorphous silica; Concrete strength; Pozzolanic index; Rice husk ash; Amorphous silicon; Building materials; Crops; Durability; Incineration; Silica; Agricultural products																Rice Husk Ash Market Study (2003), http://www.dti.gov.UK/renewables/Publication/pdfs/exp129.pdf, Confidential Report; Asavapisit, S., Ruengrit, N., The Role of RHA Blended Cement in Stabilizing Metal Containing Wastes (2005) Cement and Concrete Composites, , Article in Press; Basha, E.A., Hashim, R., Mahmud, H.B., Muntohar, A.S., Stabilization of Residual Soil with RHA and Cement (2005) Construct…	Muthadhi, A.; Department of Civil Engineering, , Puducherry 605 014, India								3731995		JECVA		English	J Inst Eng India: Civ Eng Div	Review
Madandoust R., Ghavidel R.	7801612321;36903199100;	Mechanical properties of concrete containing waste glass powder and rice husk ash	2013	Biosystems Engineering	116	2		113	119		49	10.1016/j.biosystemseng.2013.07.006	https://www.scopus.com/inward/record.uri?eid=2-s2.0-84883009598&doi=10.1016%2fj.biosystemseng.2013.07.006&partnerID=40&md5=f422bab8367643f1d3191c863ce13e1a	Department of Civil Engineering, University of Guilan, P.O. Box 3756, Rasht, Iran	Madandoust, R., Department of Civil Engineering, University of Guilan, P.O. Box 3756, Rasht, Iran; Ghavidel, R., Department of Civil Engineering, University of Guilan, P.O. Box 3756, Rasht, Iran	The objective was to make use of the combination of waste glass powder (GP) and rice husk ash (RHA) as replacement for Portland cement. Hybrid mixtures containing 0-20% GP and 0-20% RHA were prepared. The best values of replacements by GP and RHA, based on the 28-days compressive strength and strength activity index, were determined as 10% and 5%, respectively. From these results, the properties …		Adverse effect; Best value; Hybrid mixtures; Pozzolanic activity; Properties of concretes; Rice husk ash; Strength activity index; Waste glass powder; Compressive strength; Glass; Mechanical properties; Portland cement; Concretes																Aly, M., Hashmi, M.S.J., Olabi, A.G., Messeiry, M., Abadir, E.F., Hussain, A.I., Effect of colloidal nano-silica on the mechanical and physical behaviour of waste-glass cement mortar (2012) Materials and Design, 33, pp. 127-135; American Standards for Testing and Materials (2002) Standard practice for making and curing concrete test specimens in the laboratory, , ASTM C 192/C 192M-02. USA; Americ…	Madandoust, R.; Department of Civil Engineering, P.O. Box 3756, Rasht, Iran; email: rmadandoust@guilan.ac.ir								15375110		BEINB		English	Biosyst. Eng.	Article
Venkatesan R.P., Pazhani K.C.	56900918200;56733045000;	Strength and durability properties of geopolymer concrete made with Ground Granulated Blast Furnace Slag and Black Rice Husk Ash	2016	KSCE Journal of Civil Engineering	20	6		2384	2391		49	10.1007/s12205-015-0564-0	https://www.scopus.com/inward/record.uri?eid=2-s2.0-84947938563&doi=10.1007%2fs12205-015-0564-0&partnerID=40&md5=9bb4f2bcf303f15553160baf87336369	Dept. of Civil Engineering, National Institute of Technology, Tiruchirappalli, 620015, India; Dept. of Civil Engineering, Anna University, Chennai, 600025, India	Venkatesan, R.P., Dept. of Civil Engineering, National Institute of Technology, Tiruchirappalli, 620015, India; Pazhani, K.C., Dept. of Civil Engineering, Anna University, Chennai, 600025, India	This paper presents an experimental study on the strength and durability properties of Geopolymer concrete prepared using Ground Granulated Blast Furnace Slag (GGBS) and Black Rice Husk Ash (BRHA). The Geopolymer concrete was prepared with GGBS as the primary binder instead of cement and BRHA was replaced with GGBS at various proportions such as 10%, 20% and 30%. The effect of curing temperature …	accelerated corrosion; Black Rice Husk Ash (BRHA); durability; geopolymer concrete; Ground Granulated Blast furnace Slag (GGBS); strength	Blast furnaces; Chlorine compounds; Compressive strength; Concrete aggregates; Concretes; Corrosion; Curing; Geopolymers; Inorganic polymers; Slags; Tensile strength; Accelerated corrosion; Black rice husk ashes; Geopolymer concrete; Ground granulated blast furnace slag; strength; Durability																Abdelalim, A.M.K., Abdelaziz, G.E., Zahran, R., Transport and microstructure properties of rice husk ash concrete (2004) Scientific Bulletin of Faculty of Engineering, Ain Shams University, 39, pp. 21-34; Albitar, M., Visintin, P., Mohamed Ali, M.S., Drechsler, M., Assessing behaviour of fresh and hardened geopolymer concrete mixed with class-F fly ash (2014) KSCE Journal of Civil Engineering, 19…	Venkatesan, R.P.; Dept. of Civil Engineering, India; email: prasmyth@gmail.com			Springer Verlag					12267988				English	KSCE J. Civ. Eng.	Article
James J., Subba Rao M.	7403017501;57196986749;	Reaction product of lime and silica from rice husk ash	1986	Cement and Concrete Research	16	1		67	73		47	10.1016/0008-8846(86)90069-4	https://www.scopus.com/inward/record.uri?eid=2-s2.0-0022518734&doi=10.1016%2f0008-8846%2886%2990069-4&partnerID=40&md5=f0c8e73a1b9551bfde5f729362511cc8	Department of Inorganic, Physical Chemistry Indian Institute of Science Bangalore -, 560 012, India	James, J., Department of Inorganic, Physical Chemistry Indian Institute of Science Bangalore -, 560 012, India; Subba Rao, M., Department of Inorganic, Physical Chemistry Indian Institute of Science Bangalore -, 560 012, India	Rice husk ash (about 95% silica) with known physical and chemical characteristics has been reacted with lime and water. The setting process for a lime-excess and a lime-deficient mixture has been investigated. The product of the reaction has been shown to be a calcium silicate hydrate, C-S-H(I)+ by a combination of thermal analysis, XRD and electron microscopy. Formation of C-S-H(I) accounts for …		AGRICULTURAL WASTES - Applications; CONCRETE AGGREGATES - Physical Chemistry; SILICA - Mixing; ASH-LIME MIXTURE; LOW-COST CEMENTS; RICE HUSK ASH; CEMENT																Jose James and M. Subba Rao, Thermochim. Acta (in press); Mehta, Proc. Workshop on Rice Husk Ash Cement (1979) UNIDO/ESCAP/RCTT, pp. 113-122. , 3rd Ed., Peshawar, Pakistan; Yogananda, Jagadish, Kumar, (1983) Studies on Surki and Rice Husk Ash Pozzolana, pp. 85-90. , Alternative Building Series 9; Funk, (1960) Silikatechnik, 11, p. 375; Snell, (1975) J. Amer. Ceram. Soc., 58, p. 292; Greenberg, (1…	James, J.; Department of Inorganic, Physical Chemistry Indian Institute of Science Bangalore -, 560 012, India								88846		CCNRA		English	Cem Concr Res	Article
Gastaldini A.L.G., Isaia G.C., Hoppe T.F., Missau F., Saciloto A.P.	15825212000;15825261000;57197355961;57495845000;28568077000;	Influence of the use of rice husk ash on the electrical resistivity of concrete: A technical and economic feasibility study	2009	Construction and Building Materials	23	11		3411	3419		46	10.1016/j.conbuildmat.2009.06.039	https://www.scopus.com/inward/record.uri?eid=2-s2.0-68549112692&doi=10.1016%2fj.conbuildmat.2009.06.039&partnerID=40&md5=49082309c3f919afbd2fe4708839d1e9	Federal University of Santa Maria, Av. Roraima 1000, 97105-900 Santa Maria, Rio Grande do Sul, Brazil	Gastaldini, A.L.G., Federal University of Santa Maria, Av. Roraima 1000, 97105-900 Santa Maria, Rio Grande do Sul, Brazil; Isaia, G.C., Federal University of Santa Maria, Av. Roraima 1000, 97105-900 Santa Maria, Rio Grande do Sul, Brazil; Hoppe, T.F., Federal University of Santa Maria, Av. Roraima 1000, 97105-900 Santa Maria, Rio Grande do Sul, Brazil; Missau, F., Federal University of Santa Mari…	This study investigated the behavior of apparent electrical resistivity of concrete mixes with the addition of rice husk ash using Wenner's four electrode method. Tests included compressive strength, porosity and electrical conductivity of the pore solution. The contents of rice husk ash tested were 10%, 20% and 30% and results were compared with a reference mix with 100% Portland cement and two …	Blast-furnace slag; Durability; Electrical resistivity; Fly ash; Rice husk ash	Blast furnace slags; Blast-furnace slag; Concrete mix; Economic feasibilities; Electrical conductivity; Electrical resistivity; Four-electrode method; Pore solution; Rice husk ash; Blast furnaces; Cement manufacture; Compressive strength; Durability; Electric conductivity; Electric resistance; Fly ash; Gas burners; Metal refineries; Planning; Portland cement; Resource allocation; Slags; Furnaces					Conselho Nacional de Desenvolvimento Científico e Tecnológico, CNPq; Fundação de Amparo à Pesquisa do Estado do Rio Grande do Sul, FAPERGS	The authors would like to acknowledge the following for their support: CNPq for the financial support and initiation research scholarships; FAPERGS for the initiation research scholarship offered; and the companies Cimento MIZU, BK Energia, Reitex Indústria e Artefatos de Concreto and Master Builders for the materials supplied.										Feng, Q., Yamamichi, H., Shoya, M., Shuichi, S., Efficiency of highly active rice hus ash on the high-strength concrete (2003) 11th International congress on the chemistry of cement, , Durban; Ismail, M.S., Waliuddin, A.M., Effect of rice husk ash on high strength concrete (1996) Constr Build Mater, 10 (7), pp. 521-526; Zhang, M.-H., Malhotra, V.M., High-performance concrete incorporating rice hu…	Gastaldini, A.L.G.; Federal University of Santa Maria, Av. Roraima 1000, 97105-900 Santa Maria, Rio Grande do Sul, Brazil; email: gastaldini@terra.com.br								9500618		CBUME		English	Constr Build Mater	Article
Le H.T., Nguyen S.T., Ludwig H.-M.	56514654400;56679004200;7201526291;	A Study on High Performance Fine-Grained Concrete Containing Rice Husk Ash	2014	International Journal of Concrete Structures and Materials	8	4		301	307		46	10.1007/s40069-014-0078-z	https://www.scopus.com/inward/record.uri?eid=2-s2.0-84926426302&doi=10.1007%2fs40069-014-0078-z&partnerID=40&md5=7a8ecc9caf5806d50a8f78630120bee9	F.A. Finger-Institute for Building Materials Engineering, Bauhaus-University Weimar, 99423 Weimar, Germany; Institute of Construction Engineering, University of Transport and Communications, Hanoi, Viet Nam	Le, H.T., F.A. Finger-Institute for Building Materials Engineering, Bauhaus-University Weimar, 99423 Weimar, Germany, Institute of Construction Engineering, University of Transport and Communications, Hanoi, Viet Nam; Nguyen, S.T., Institute of Construction Engineering, University of Transport and Communications, Hanoi, Viet Nam; Ludwig, H.-M., F.A. Finger-Institute for Building Materials Enginee…	Rice husk ash (RHA) is classified as a highly reactive pozzolan. It has a very high silica content similar to that of silica fume (SF). Using less-expensive and locally available RHA as a mineral admixture in concrete brings ample benefits to the costs, the technical properties of concrete as well as to the environment. An experimental study of the effect of RHA blending on workability, strength …	chloride penetration resistance; compressive strength; high performance fine-grained concrete; rice husk ash; splitting tensile strength; workability	Blending; Chlorine compounds; Compressive strength; Concretes; Silica fume; Tensile strength; Chloride-penetration resistances; Fine-grained concretes; Rice husk ash; Splitting tensile strength; workability; Hardness					Deutscher Akademischer Austauschdienst, DAAD	The authors would like to express thanks to Ministry of Education and Training of Vietnam, F.A. Finger-Institute for Building Materials Science, German Academic Exchange Service (DAAD) and Department of Construction Materials, University of Transport and Communications in Vietnam for funding and support. The authors are also grateful to Dipl.-Ing. Müller, M. for helpful discussions.										(1995) Béton de sable, , AFNOR. Béton, Paris, France, NF P18-500; Alonso, C., Andrade, C., Castellote, M., Castro, P., Chloride threshold values to depassivate reinforcing bars embedded in a standardized opc mortar (2000) Cement and Concrete Research, 30 (7), pp. 1047-1055; Armesto, L., Bahillo, A., Veijonen, K., Cabanillas, A., Otero, J., Combustion behaviour of rice husk in a bubbling fluidised…	Le, H. T.; F.A. Finger-Institute for Building Materials Engineering, Bauhaus-University Weimar, 99423 Weimar, Germany; email: lehautc@daad-alumni.de			Korea Concrete Institute					22341315				English	Ind. J. Concr. Struct. Mater.	Article
Hu J., Stroeven P.	14029992700;7004157034;	Properties of the interfacial transition zone in model concrete	2004	Interface Science	12	4		389	397		45	10.1023/B:INTS.0000042337.39900.fb	https://www.scopus.com/inward/record.uri?eid=2-s2.0-4544356012&doi=10.1023%2fB%3aINTS.0000042337.39900.fb&partnerID=40&md5=e8350538a0d46af5c5aced072abc5c9a	Fac. of Civ. Eng. and Geosciences, Delft University of Technology, Stevinweg 1, 2628 CN Delft, Netherlands	Hu, J., Fac. of Civ. Eng. and Geosciences, Delft University of Technology, Stevinweg 1, 2628 CN Delft, Netherlands; Stroeven, P., Fac. of Civ. Eng. and Geosciences, Delft University of Technology, Stevinweg 1, 2628 CN Delft, Netherlands	The interfacial transition zone (ITZ) between aggregates and cement paste in cementitious materials is a crucial element in mechanical and transport systems. Computer simulation by the SPACE system is used to approach this problem in the present paper. For the particle-packing phenomenon in the fresh state of concrete, the SPACE system relies on a dynamic generation algorithm, reflecting the prod…	Computer simulation; Configuration; Interfacial transition zone (ITZ); Particle packing efficiency; Stereology	Algorithms; Binders; Computer simulation; Elementary particles; Hardening; Interfaces (materials); Parameter estimation; Configuration; Interfacial transition zone (ITZ); Particle packing efficiency; Stereology; Concretes																Ollivier, J.P., Maso, J.C., Bourdette, B., (1995) Advanced Cement-based Materials, 2, p. 30; Hu, J., Stroeven, P., (2003) Proc. International Conference on Advances in Concrete and Structures, p. 228. , edited by Y. Yuan, S.P. Shah, and H. Lu (RILEM Publication, Cachan); Stroeven, P., (2000) Brittle Matrix Composites, 6, p. 465. , edited by A.M. Brandt, V.C. Li, and I.H. Marschall (Woodhead Publi…	Hu, J.; Fac. of Civ. Eng. and Geosciences, Stevinweg 1, 2628 CN Delft, Netherlands; email: J.Hu@citg.tudelft.nl								9277056		INSCE		English	Interface Sci	Article
Grace M.A., Clifford E., Healy M.G.	56425258300;7007184321;35588143300;	The potential for the use of waste products from a variety of sectors in water treatment processes	2016	Journal of Cleaner Production	137			788	802		45	10.1016/j.jclepro.2016.07.113	https://www.scopus.com/inward/record.uri?eid=2-s2.0-84990029571&doi=10.1016%2fj.jclepro.2016.07.113&partnerID=40&md5=befb7fe0b8ab471df04533181ff09967	Civil Engineering, College of Engineering and Informatics, National University of Ireland, Galway, Ireland	Grace, M.A., Civil Engineering, College of Engineering and Informatics, National University of Ireland, Galway, Ireland; Clifford, E., Civil Engineering, College of Engineering and Informatics, National University of Ireland, Galway, Ireland; Healy, M.G., Civil Engineering, College of Engineering and Informatics, National University of Ireland, Galway, Ireland	This review examines the utilisation of waste products from three sectors (industry, agriculture, and construction and demolition) in filters for the removal of contaminants from water. Sand is commonly used in drinking water filtration in water treatment plants. However, the use of alternative, low-cost materials could address the limitations of sand, particularly for the removal of emerging con…	Cost-efficiency; Filtration; Media utilisation; Review; Sustainability; Water treatment	Blast furnaces; Concrete aggregates; Filtration; Fly ash; Potable water; Reviews; Slags; Sustainable development; Waste treatment; Water; Water filtration; Water pollution; Adsorption potential; Construction and demolition; Cost efficiency; Emerging contaminant; European legislation; Large-scale applications; Media utilisation; Water treatment process; Water treatment					College of Engineering and Informatics, National University of Ireland, Galway; Environmental Protection Agency, EPA: 2012-W-PhD-5	The authors would like to acknowledge the financial support of the Environmental Protection Agency (EPA) ( Grant no: 2012-W-PhD-5 ) and the College of Engineering and Informatics, NUI Galway postgraduate scholarship fund.
Padhi R.S., Patra R.K., Mukharjee B.B., Dey T.	57201524572;57195433344;56015426400;56016488000;	Influence of incorporation of rice husk ash and coarse recycled concrete aggregates on properties of concrete	2018	Construction and Building Materials	173			289	297		45	10.1016/j.conbuildmat.2018.03.270	https://www.scopus.com/inward/record.uri?eid=2-s2.0-85045201137&doi=10.1016%2fj.conbuildmat.2018.03.270&partnerID=40&md5=65f7b3ddd02b37f3c5c9d13024efb4e1	Department of Civil Engineering, Veer Surendra Sai University of Technology, Burla, Sambalpur, Odisha 768018, India; Department of Civil Engineering, National Institute of Science and Technology, Palur Hills, Brahmapur, Odisha 761008, India; Department of Civil Engineering, Indian Institute of Technology (Indian School of Mines), Dhanbad, Jharkhand 826004, India	Padhi, R.S., Department of Civil Engineering, Veer Surendra Sai University of Technology, Burla, Sambalpur, Odisha 768018, India; Patra, R.K., Department of Civil Engineering, National Institute of Science and Technology, Palur Hills, Brahmapur, Odisha 761008, India; Mukharjee, B.B., Department of Civil Engineering, Veer Surendra Sai University of Technology, Burla, Sambalpur, Odisha 768018, Indi…	The present research work has been carried out for accessing the effect of utilisation of 100% coarse recycled concrete aggregates and 0–35% rice husk ask (RHA) in designing concrete mixes. For this, 5%, 10%, 15%, 20%, 25%, 30% and 35% of rice husk ash has been introduced in natural aggregate concrete (NAC) and recycled aggregate concrete (containing 100% coarse recycled concrete aggregates) as r…	Compressive strength; Recycled coarse aggregates; Rice husk ash; Tensile strength	Compressive strength; Concrete mixers; Concretes; Construction industry; Mechanical properties; Recycling; Tensile strength; Ultrasonic testing; Water absorption; Coarse recycled concrete aggregate; Natural aggregate concrete (NAC); Non destructive; Properties of concretes; Recycled aggregate concrete; Recycled coarse aggregate; Rice husk ash; Ultrasonic pulse velocity; Concrete aggregates																Behera, M., Bhattacharyya, S.K., Minocha, A.K., Deoliya, R., Maiti, S., Recycled aggregate from C&D waste & its use in concrete–A breakthrough towards sustainability in construction sector: a review (2014) Constr. Build. Mater., 68, pp. 501-516; Buyle-Bodin, F., Hadjieva-Zaharieva, R., Influence of industrially produced recycled aggregates on flow properties of concrete (2002) Mater. Struct., 35,…	Mukharjee, B.B.; Department of Civil Engineering, Burla, India; email: bibhuti.2222@gmail.com			Elsevier Ltd					9500618		CBUME		English	Constr Build Mater	Article
Tchakouté H.K., Rüscher C.H., Kong S., Kamseu E., Leonelli C.	36775484500;56211635200;56719117900;27167453000;7005004993;	Thermal Behavior of Metakaolin-Based Geopolymer Cements Using Sodium Waterglass from Rice Husk Ash and Waste Glass as Alternative Activators	2017	Waste and Biomass Valorization	8	3		573	584		44	10.1007/s12649-016-9653-7	https://www.scopus.com/inward/record.uri?eid=2-s2.0-85001819741&doi=10.1007%2fs12649-016-9653-7&partnerID=40&md5=309860434cdfc98acd2b2e54057e24b4	Laboratory of Applied Inorganic Chemistry, Department of Inorganic Chemistry, Faculty of Science, University of Yaounde I, P.O. Box 812, Yaounde, Cameroon; Institut für Mineralogie, Leibniz Universität Hannover, Callinstrasse 3, Hannover, 30167, Germany; Local Materials Promotion Authority, PO Box 2396, Nkolbikok, Yaoundé, Cameroon; Department of Engineering Enzo Ferrari, University of Modena and…	Tchakouté, H.K., Laboratory of Applied Inorganic Chemistry, Department of Inorganic Chemistry, Faculty of Science, University of Yaounde I, P.O. Box 812, Yaounde, Cameroon, Institut für Mineralogie, Leibniz Universität Hannover, Callinstrasse 3, Hannover, 30167, Germany; Rüscher, C.H., Institut für Mineralogie, Leibniz Universität Hannover, Callinstrasse 3, Hannover, 30167, Germany; Kong, S., Lab…	The aim of this work was to study the thermal behavior of metakaolin-based geopolymer cements using sodium waterglass (NWG) from rice husk ash and waste glass as alternative alkaline activators. Metakaolin-based geopolymer cements were obtained by adding freshly prepared NWG and metakaolin. The geopolymer cements obtained using sodium waterglass from rice husk ash and the one obtained with sodium…	Geopolymer cements; Metakaolin; Rice husk ash; Sodium waterglass; Thermal behavior; Waste glass	Cements; Compressive strength; Geopolymers; Glass; Inorganic polymers; Sodium; Geopolymer cement; Metakaolins; Rice husk ash; Thermal behaviors; Waste glass; Geopolymer concrete					Alexander von Humboldt-Stiftung: KAM/1155741	Herv? Tchakout? Kouamo gratefully acknowledges the Alexander von Humboldt Foundation for financially support his Postdoctoral research (No. KAM/1155741 STP) in Institut f?r Mineralogie, Leibniz Universit?t Hannover, Germany.										Davidovits, J., Geopolymers: inorganic polymeric new materials (1991) J. Therm. Anal. Calorim., 37, pp. 1633-1656; Ikeda, K., Onikura, K., Nakamura, Y., Vedanand, S., Optical spectra of nickel-bearing silicate gels prepared by the geopolymer technique, with special reference to the low-temperature formation of liebenbergite (Ni2SiO4) (2001) J. Am. Ceram. Soc., 84, pp. 1717-1720; Komnitas, K., Zah…	Tchakouté, H.K.; Laboratory of Applied Inorganic Chemistry, P.O. Box 812, Cameroon; email: htchak@yahoo.fr			Springer Science and Business Media B.V.					18772641				English	Waste Biomass Valoris.	Article
Kannan V.	57281602700;	Strength and durability performance of self compacting concrete containing self-combusted rice husk ash and metakaolin	2018	Construction and Building Materials	160			169	179		44	10.1016/j.conbuildmat.2017.11.043	https://www.scopus.com/inward/record.uri?eid=2-s2.0-85034633419&doi=10.1016%2fj.conbuildmat.2017.11.043&partnerID=40&md5=b434c9d2d3773eb48de8069f6fb2f13c	Department of Civil Engineering, National College of Engineering, Tirunelveli, Tamilnadu State 627151, India	Kannan, V., Department of Civil Engineering, National College of Engineering, Tirunelveli, Tamilnadu State 627151, India	In this study, the effects of ternary system on corrosion behaviour of self compacting concrete containing self combusted rice husk ash (SCRHA) and metakaolin (MK) were studied. For that different mix proportions were prepared by replacing ordinary Portland cement (OPC) with SCRHA and MK. The OPC was replaced from 0% to 30% by SCRHA or MK as a binary system, whereas from 0% to 40% by SCRHA and MK…	Half-cell potential; Metakaolin (MK); Self combusted rice husk ash (SCRHA); Self compacting concrete (SCC)	Chlorine compounds; Compressive strength; Concretes; Corrosion; Durability; Portland cement; Tensile strength; Ternary systems; Corrosion behaviour; Durability performance; Half-cell potential; Metakaolins; Ordinary Portland cement; Rapid chloride penetration tests; Rice husk ash; Splitting tensile strength; Self compacting concrete																Hajime, O., Masahiro, O., Self-compacting concrete (2003) J. Adv. Concr. Technol., 1, pp. 5-15; EFNARC, (2005), The European guidelines for self-compacting concrete, European project group; Horsakulthai, V., Phiuvanna, S., Kaenbud, W., Investigation on the corrosion resistance of bagasse-rice husk-wood ash blended cement concrete by impressed voltage (2011) Constr. Build. Mater., 25, pp. 54-60; P…				Elsevier Ltd					9500618		CBUME		English	Constr Build Mater	Article
Zabihi S.M., Tavakoli H., Mohseni E.	57060269800;55392120700;55668282100;	Engineering and microstructural properties of fiber-reinforced rice husk-ash based geopolymer concrete	2018	Journal of Materials in Civil Engineering	30	8	4018183				44	10.1061/(ASCE)MT.1943-5533.0002379	https://www.scopus.com/inward/record.uri?eid=2-s2.0-85047876902&doi=10.1061%2f%28ASCE%29MT.1943-5533.0002379&partnerID=40&md5=647429399a74f23bd2f4649dab24ae3e	Dept. of Civil Engineering, Babol Univ. of Technology, P.O. Box 484, Babol, 47148-71167, Iran; School of Architecture and Built Environment, Univ. of Newcastle, Callaghan, NSW 2308, Australia	Zabihi, S.M., Dept. of Civil Engineering, Babol Univ. of Technology, P.O. Box 484, Babol, 47148-71167, Iran; Tavakoli, H., Dept. of Civil Engineering, Babol Univ. of Technology, P.O. Box 484, Babol, 47148-71167, Iran; Mohseni, E., School of Architecture and Built Environment, Univ. of Newcastle, Callaghan, NSW 2308, Australia	The concrete industry is a remarkable point source of carbon dioxide emission due to the disintegration of raw materials and burning of fuel during the cement manufacturing process. One efficient way to minimize such detrimental environmental effects is utilizing waste and byproduct materials as cement replacements in concrete. An alternative to the production of environmentally friendly concrete…	CO2 emission; Mechanical properties; Microstructural properties; Polypropylene fiber; Rice husk ash (RHA)-based geopolymer concrete	Carbon dioxide; Cement industry; Cements; Concrete industry; Disintegration; Fibers; Geopolymers; Global warming; Inorganic polymers; Mechanical properties; Polypropylenes; Reinforced plastics; Reinforcement; Tensile strength; Carbon dioxide emissions; Cement manufacturing process; CO2 emissions; Geopolymer concrete; Interfacial transition zone; Micro-structural properties; Polypropylene fiber; S…																Adam, A.A., (2009) 'Strength and durability properties of alkali activated slag and fly ash-based geopolymer concrete.', , Ph. D. thesis, RMIT Univ; Afroughsabet, V., Biolzi, L., Ozbakkaloglu, T., 'Highperformance fiber-reinforced concrete: A review.' (2016) J. Mater. Sci, 51 (14), pp. 6517-6551. , https://doi.org/10.1007/s10853-016-9917-4; Afroughsabet, V., Ozbakkaloglu, T., 'Mechanical and dura…	Tavakoli, H.; Dept. of Civil Engineering, P.O. Box 484, Iran; email: tavakoli@nit.ac.ir			American Society of Civil Engineers (ASCE)					8991561				English	J. Mater. Civ. Eng.	Article
Asadi Zeidabadi Z., Bakhtiari S., Abbaslou H., Ghanizadeh A.R.	57202425684;57202238546;55959548900;34167767500;	Synthesis, characterization and evaluation of biochar from agricultural waste biomass for use in building materials	2018	Construction and Building Materials	181			301	308		44	10.1016/j.conbuildmat.2018.05.271	https://www.scopus.com/inward/record.uri?eid=2-s2.0-85048266715&doi=10.1016%2fj.conbuildmat.2018.05.271&partnerID=40&md5=28e5ffd6dc5bc23ac6883c3e9276f7a5	Department of Civil Engineering, Sirjan University of Technology, Sirjan, Iran	Asadi Zeidabadi, Z., Department of Civil Engineering, Sirjan University of Technology, Sirjan, Iran; Bakhtiari, S., Department of Civil Engineering, Sirjan University of Technology, Sirjan, Iran; Abbaslou, H., Department of Civil Engineering, Sirjan University of Technology, Sirjan, Iran; Ghanizadeh, A.R., Department of Civil Engineering, Sirjan University of Technology, Sirjan, Iran	Cement is a critical material for urbanization and its production is responsible for most of the CO2 emissions in the world. The use of substances capable of substituting the material responsible for greenhouse gases can reduce global warming, which is caused by the emission of greenhouse gases into the atmosphere, especially CO2. Among such materials is agricultural waste ash which has been foun…	Bagasse; Biochar; Green concrete; Rice husk	Agricultural wastes; Agriculture; Bagasse; Carbon dioxide; Compressive strength; Global warming; Greenhouse gases; Portland cement; Scanning electron microscopy; Tensile strength; Bio chars; Concrete productions; Green concrete; Pozzolanic materials; Properties of concretes; Rice husk; Splitting tensile strength; Synthesized materials; Concretes																Ataie, F.F., Enhancement of Agricultural Residue Ash Reactivity in Concrete Through the Use of Biofuel Pretreatments (2013), Kansas State University; Ataie, F.F., Riding, K.A., Thermochemical pretreatments for agricultural residue ash production for concrete (2013) J. Mater. Civ. Eng., 25 (11), pp. 1703-1711; Ataie, F.F., Riding, K.A., Influence of agricultural residue ash on early cement hydrati…	Bakhtiari, S.; Department of Civil Engineering, Iran; email: bakhtiari@sirjantech.ac.ir			Elsevier Ltd					9500618		CBUME		English	Constr Build Mater	Article
Xu W., Lo T.Y., Wang W., Ouyang D., Wang P., Xing F.	55487630200;55650160500;35325609500;36844399400;36988883500;12774330300;	Pozzolanic reactivity of silica fume and ground rice husk ash as reactive silica in a cementitious system: A comparative study	2016	Materials	9	3	146				43	10.3390/ma9030146	https://www.scopus.com/inward/record.uri?eid=2-s2.0-84962662337&doi=10.3390%2fma9030146&partnerID=40&md5=65fa70542320c7e0b88c6eea106727a2	Guangdong Provincial Key Laboratory of Durability for Marine Civil Engineering, College of Civil Engineering, Shenzhen University, Shenzhen, 518060, China; Department of Architectural and Civil Engineering, City University of Hong Kong, Hong Kong; Department of Mechanics and Civil Engineering, College of Science and Engineering, Jinan University, Guangzhou, 510632, China; Ceneter for Durability a…	Xu, W., Guangdong Provincial Key Laboratory of Durability for Marine Civil Engineering, College of Civil Engineering, Shenzhen University, Shenzhen, 518060, China; Lo, T.Y., Department of Architectural and Civil Engineering, City University of Hong Kong, Hong Kong; Wang, W., Guangdong Provincial Key Laboratory of Durability for Marine Civil Engineering, College of Civil Engineering, Shenzhen Univ…	This study comparably assessed the pozzolanic effect of silica fume (SF) and ground rice husk ash (RHA) as supplementary cementing materials on the properties of blended cement pastes and concretes. A commonly commercial silica fume (SF) and locally-produced rice husk ash (RHA) samples with two finenesses (one with larger size than cement and the other with smaller size than cement) were used in …	Chloride ion penetration resistance; Morphology; Pozzolanic reactivity; Rice husk ash; Silica fume; Strength	Cements; Composite materials; Compressive strength; Concrete mixtures; Concretes; Durability; Hardness; Hydration; Microstructure; Morphology; Nanotechnology; Particle size; Scanning electron microscopy; Silica; Silica fume; Specific surface area; Thermogravimetric analysis; Chloride ion penetration; High specific surface area; Microstructure morphologies; Pozzolanic reactivity; Properties of con…					National Natural Science Foundation of China, NSFC: 51378312, 51408363, 51478207; China Postdoctoral Science Foundation: 2014M562210; Department of Education of Guangdong Province: 2012B091000149; Science and Technology Planning Project of Shenzhen Municipality: JCYJ20150626090329072	The authors greatly acknowledge the financial supports from the National Natural Science Foundation of China (Grant No. 51408363, 51378312 and 51478207), China Postdoctoral Science Foundation (Grant No. 2014M562210), Shenzhen Science and Technology Project (JCYJ20150626090329072) and Cooperation Foundation of Industry, Education and Academy from Education Department of Guangdong Province Governme…										Lawania, K., Sarker, P., Biswas, W., Global warming implications of the use of by-products and recycled materials in western Australia's housing sector (2015) Materials, 8, pp. 6909-6925; Ludwig, H.M., Zhang, W.S., Research review of cement clinker chemistry (2015) Cem. Concr. Res, 78, pp. 24-37; Rajabipour, F., Maraghechi, H., Fischer, G., Investigating the alkali silica reaction of recycled gla…	Xu, W.; Guangdong Provincial Key Laboratory of Durability for Marine Civil Engineering, China; email: weitinxu@gmail.com			MDPI AG					19961944				English	Mater.	Article
Molaei Raisi E., Vaseghi Amiri J., Davoodi M.R.	55947817800;23037024800;24729419500;	Mechanical performance of self-compacting concrete incorporating rice husk ash	2018	Construction and Building Materials	177			148	157		43	10.1016/j.conbuildmat.2018.05.053	https://www.scopus.com/inward/record.uri?eid=2-s2.0-85046845965&doi=10.1016%2fj.conbuildmat.2018.05.053&partnerID=40&md5=1851053253b426bc19c3a5b9ceed64f5	Department of Civil Engineering, Babol Noshirvani University of Technology, Babol, Iran	Molaei Raisi, E., Department of Civil Engineering, Babol Noshirvani University of Technology, Babol, Iran; Vaseghi Amiri, J., Department of Civil Engineering, Babol Noshirvani University of Technology, Babol, Iran; Davoodi, M.R., Department of Civil Engineering, Babol Noshirvani University of Technology, Babol, Iran	Self-compacting concrete (SCC) is a highly-workable concrete that fills the formwork under its own weight without needing vibration. The application of byproducts or waste materials as cement substitutes in SCC can enhance its mechanical performance. Rice husk ash (RHA) is one of the highly reactive byproducts. The pozzolanic performance of RHA due to high silica content makes it a suitable suppl…	Fresh state properties; Mechanical performance; Rice husk ash (RHA); Self-compacting concrete (SCC); Water to binder ratio	Binders; Byproducts; Cements; Compressive strength; Elastic moduli; Silica; Strain; Stress-strain curves; Tensile strength; Compressive stress strains; Fresh state; Mechanical performance; Partial replacement; Rice husk ash; Splitting tensile strength; Supplementary cementitious material; Water-to-binder ratio; Self compacting concrete					Babol Noshirvani University of Technology	The authors would like to express thanks to the Babol University of Technology for the ﬁnancial support of this research study. Special thanks of the authors are also extended to laboratory specialists for their cooperations in the experimental works.										Khaloo, A., Raisi, E.M., Hosseini, P., Tahsiri, H., Mechanical performance of self-compacting concrete reinforced with steel fibers (2014) Constr. Build. Mater., 51, pp. 179-186; Siddique, R., Waste Materials and By-Products in Concrete (2009), second ed. Springer; Madandoust, R., Ghavidel, R., Mechanical properties of concrete containing waste glass powder and rice husk ash (2013) Biosyst. Eng.,…	Molaei Raisi, E.; Department of Civil Engineering, Iran; email: e.molaei.r@gmail.com			Elsevier Ltd					9500618		CBUME		English	Constr Build Mater	Article
Praveenkumar T.R., Vijayalakshmi M.M., Meddah M.S.	56951295100;19934628800;27267773300;	Strengths and durability performances of blended cement concrete with TiO2 nanoparticles and rice husk ash	2019	Construction and Building Materials	217			343	351		43	10.1016/j.conbuildmat.2019.05.045	https://www.scopus.com/inward/record.uri?eid=2-s2.0-85065745537&doi=10.1016%2fj.conbuildmat.2019.05.045&partnerID=40&md5=3e7932f05578dcaaeef8c4f1a3e4145a	Department of Civil Engineering, Sathyabama Institute of Science and Technology, Chennai, 600119, India; Civil & Architectural Engineering Department, Sultan Qaboos University, 123-Al Khood, Oman	Praveenkumar, T.R., Department of Civil Engineering, Sathyabama Institute of Science and Technology, Chennai, 600119, India; Vijayalakshmi, M.M., Department of Civil Engineering, Sathyabama Institute of Science and Technology, Chennai, 600119, India; Meddah, M.S., Civil & Architectural Engineering Department, Sultan Qaboos University, 123-Al Khood, Oman	Sustainable development, climate change and the extensive extraction and consumption of non-renewable mineral resources are the greatest contemporary challenges facing humankind, especially construction industry. Reducing the mining and consumption of raw materials, and CO2 emission generated by the production of Portland cement clinker as well as improving concrete performance are now achievable…	Chloride permeability; CO2 emission; Hydrochloric acid attack; Rice husk ash; Strength; TiO2 nanoparticles	Acid resistance; Carbon dioxide; Chlorine compounds; Climate change; Concrete mixers; Concretes; Construction industry; Durability; Mineral industry; Mineral resources; Nanoparticles; Portland cement; Scanning electron microscopy; Tensile strength; Titanium dioxide; Chloride permeability; CO2 emissions; Hydrochloric acid attack; Rice husk ash; Strength; TiO2 nanoparticles																(2018), pp. 42-43. , United States Geological Survey U.S. Geological Survey, Mineral Commodity Summaries; Meddah, M.S., Ismail, M.A., El-Gamal, S., Fitriani, H., Performances evaluation of binary concrete designed with silica fume and metakaolin (2018) Constr. Build. Mater., 166 (30), pp. 400-412; Meddah, M.S., Durability performance and engineering properties of shale and volcanic ashes concrete…	Meddah, M.S.; Civil & Architectural Engineering Department, 123-Al Khood, Oman; email: seddikm@squ.edu.om			Elsevier Ltd					9500618		CBUME		English	Constr Build Mater	Article
Rattanachu P., Toolkasikorn P., Tangchirapat W., Chindaprasirt P., Jaturapitakkul C.	54882423300;57214220979;15133064100;8302542200;6603494523;	Performance of recycled aggregate concrete with rice husk ash as cement binder	2020	Cement and Concrete Composites	108		103533				43	10.1016/j.cemconcomp.2020.103533	https://www.scopus.com/inward/record.uri?eid=2-s2.0-85078432383&doi=10.1016%2fj.cemconcomp.2020.103533&partnerID=40&md5=65a709bc1347fa559120b2781a2f4341	Department of Civil Engineering, Faculty of Engineering, Princess of Naradhiwas University, Narathiwat, 96000, Thailand; Department of Civil Engineering, Faculty of Engineering, King Mongkut's University of Technology Thonburi (KMUTT), Bangkok, 10140, Thailand; Sustainable Infrastructure Research and Development Center, Department of Civil Engineering, Faculty of Engineering, Khon Kaen University…	Rattanachu, P., Department of Civil Engineering, Faculty of Engineering, Princess of Naradhiwas University, Narathiwat, 96000, Thailand; Toolkasikorn, P., Department of Civil Engineering, Faculty of Engineering, King Mongkut's University of Technology Thonburi (KMUTT), Bangkok, 10140, Thailand; Tangchirapat, W., Department of Civil Engineering, Faculty of Engineering, King Mongkut's University of…	This research aims to utilize rice husk ash as a cementitious materials in recycled aggregate concrete (RAC). Rice husk ash was ground until the particles remained on a No. 325 sieve were 4.6%wt. Then, the ash was used to partially replace cement at 20 to 50%wt of binder to cast concrete. The compressive strength, steel corrosion, and chloride penetration depth by the impressed voltage method of …	Chloride penetration; Compressive strength; Recycled aggregate; Rice husk ash; Steel corrosion	Aggregates; Chlorine compounds; Compressive strength; Concrete aggregates; Hardness; Portland cement; Recycling; Steel corrosion; Cementitious materials; Chloride penetration; Chloride resistance; Chloride-penetration resistances; Ordinary Portland cement; Recycled aggregate concrete; Recycled aggregates; Rice husk ash; Concretes					Thailand Research Fund, TRF: DPG6180002; King Mongkut's University of Technology Thonburi, KMUTT: CE-KMUTT 6304	The authors gratefully acknowledge the financial supports from Faculty of Engineering, Princess of Naradhiwas University and this work was also financially supported by Development of Civil Engineering, King Mongkut's University of Technology Thonburi under Grant No. CE-KMUTT 6304 . Thanks are also extended to the Thailand Research Fund (TRF) under the TRF Distinguished Research Professor Grant N…										Chen, H.J., Yen, T., Chen, K.H., Use of building rubbles as recycled aggregates (2003) Cement Concr. Res., 33 (1), pp. 125-132; Gómez-Soberón, J.M.V., Porosity of recycled concrete with substitution of recycled concrete aggregate: an experimental study (2002) Cement Concr. Res., 32 (8), pp. 1301-1311; Padmini, A.K., Ramamurthy, K., Mathews, M.S., Influence of parent concrete on the properties of …	Tangchirapat, W.; Department of Civil Engineering, Thailand; email: weerachart.tan@kmutt.ac.th			Elsevier Ltd					9589465		CCOCE		English	Cem Concr Compos	Article
Horsakulthai V., Phiuvanna S., Kaenbud W.	36162734100;36163149700;36163170000;	Investigation on the corrosion resistance of bagasse-rice husk-wood ash blended cement concrete by impressed voltage	2011	Construction and Building Materials	25	1		54	60		42	10.1016/j.conbuildmat.2010.06.057	https://www.scopus.com/inward/record.uri?eid=2-s2.0-77957689690&doi=10.1016%2fj.conbuildmat.2010.06.057&partnerID=40&md5=777b5f0637be87d3d252753e36750238	Department of Civil Engineering, Faculty of Engineering, Khon Kaen University, Khon Kaen 40002, Thailand	Horsakulthai, V., Department of Civil Engineering, Faculty of Engineering, Khon Kaen University, Khon Kaen 40002, Thailand; Phiuvanna, S., Department of Civil Engineering, Faculty of Engineering, Khon Kaen University, Khon Kaen 40002, Thailand; Kaenbud, W., Department of Civil Engineering, Faculty of Engineering, Khon Kaen University, Khon Kaen 40002, Thailand	In this study, the compressive strength, the durability to chloride penetration and the corrosion of concrete containing bagasse-rice husk-wood ash (BRWA) were tested. Normal strength concrete with water to binder ratio (w/b) of 0.45 and 0.60 were used. The Portland cement was partially replaced with BRWA at the dosage of 10% and 20% by weight of binder. For concrete with w/b of 0.60, the replace…	Bagasse-rice husk-wood ash; Chloride diffusion; Corrosion; Impressed voltage; Salt ponding; Weight loss	Accelerated corrosion tests; Blended cement; Chloride diffusion; Chloride diffusion coefficient; Chloride penetration; Diffusion Coefficients; Embedded steel; Impressed voltage; Normal strength concretes; Replacement level; Rice husk; Steady state; Water-to-binder ratio; Weight loss; Wood ash; Bagasse; Binders; Chlorine compounds; Compressive strength; Corrosion resistance; Cracks; Diffusion; Exp…																Neville, A.M., (2003) Properties of Concrete, , John Wiley & Sons, Harlow, London; (2008) Fundamental Data of Agricultural Economics, , Agricultural information center Office of agricultural economics, Ministry of agriculture and cooperatives, Bangkok, Thailand, ISBN 978-974-403-523-3 [in Thai]; Mehta, P.K., Properties of blended cements made from rice husk ash (1977) ACI J, 74 (9), pp. 440-442; …	Horsakulthai, V.; Department of Civil Engineering, , Khon Kaen 40002, Thailand; email: veehor@kku.ac.th								9500618		CBUME		English	Constr Build Mater	Article
Abu Bakar B.H., Ramadhansyah P.J., Megat Azmi M.J.	6507662639;57215002246;57198807397;	Effect of rice husk ash fineness on the chemical and physical properties of concrete	2011	Magazine of Concrete Research	63	5		313	320		42	10.1680/macr.10.00019	https://www.scopus.com/inward/record.uri?eid=2-s2.0-79956068873&doi=10.1680%2fmacr.10.00019&partnerID=40&md5=c040a93339c459d164a7b709d57d9b5e	School of Civil Engineering, Engineering Campus, Universiti Sains Malaysia, Pulau Pinang, Malaysia	Abu Bakar, B.H., School of Civil Engineering, Engineering Campus, Universiti Sains Malaysia, Pulau Pinang, Malaysia; Ramadhansyah, P.J., School of Civil Engineering, Engineering Campus, Universiti Sains Malaysia, Pulau Pinang, Malaysia; Megat Azmi, M.J., School of Civil Engineering, Engineering Campus, Universiti Sains Malaysia, Pulau Pinang, Malaysia	The influence of grinding on the physical properties of rice husk ash (RHA) and Portland cement is examined. The optimum rice husk ash grinding time (i.e. to produce a highly reactive product with minimum grinding energy) was determined. Eight different fineness grades of rice husk ash were examined and it was found that rice husk ash ground for the optimum grinding time had a median particle siz…		Grinding energy; Grinding time; Low porosity; Median particle size; Rice husk ash; Specific gravity; Strength activity index; Compressive strength; Grinding (machining); Particle size; Portland cement; Grinding (comminution)																(1997) C642-97: Standard Test Method for Density, Absorption, and Voids in Hardened Concrete, , ASTM (American Society for Testing and Materials) ASTM International, West Conshohocken, PA; (2007) Standard Test Methods for Sampling and Testing Fly Ash or Natural Pozzolans for Use in Portland Cement Concrete, , AST, MC311-07., ASTM International, West Conshohocken, PA; Banerjee, H.D., Sen, S., Acha…	Abu Bakar, B. H.; School of Civil Engineering, , Pulau Pinang, Malaysia								249831		MCORA		English	Mag Concr Res	Article
Ayub T., Khan S.U., Memon F.A.	36918027700;55599002900;48861807400;	Mechanical characteristics of hardened concrete with different mineral admixtures: A review	2014	The Scientific World Journal	2014		875082				42	10.1155/2014/875082	https://www.scopus.com/inward/record.uri?eid=2-s2.0-84896877759&doi=10.1155%2f2014%2f875082&partnerID=40&md5=bb14cdeccd55d6cdc53cc3696af3f99f	Civil Engineering Department, NED University of Engineering and Technology, Karachi 57270, Pakistan; Urban Engineering Department, NED University of Engineering and Technology, Karachi 57270, Pakistan; Civil Engineering Department, Mehran University of Engineering and Technology, Jamshoro 76062, Pakistan	Ayub, T., Civil Engineering Department, NED University of Engineering and Technology, Karachi 57270, Pakistan; Khan, S.U., Urban Engineering Department, NED University of Engineering and Technology, Karachi 57270, Pakistan; Memon, F.A., Civil Engineering Department, Mehran University of Engineering and Technology, Jamshoro 76062, Pakistan	The available literature identifies that the addition of mineral admixture as partial replacement of cement improves the microstructure of the concrete (i.e., porosity and pore size distribution) as well as increasing the mechanical characteristics such as drying shrinkage and creep, compressive strength, tensile strength, flexural strength, and modulus of elasticity; however, no single document …		concrete; industrial chemical; mineral; mineral; compressive strength; elasticity; fly ash; fume; furnace; mechanics; particle size; porosity; review; rice husk; slag; tensile strength; analysis; building material; chemistry; tensile strength; Construction Materials; Elasticity; Minerals; Tensile Strength		Minerals														Güneyisi, E., Gesolu, M., Mermerdaş, K., Improving strength, drying shrinkage, and pore structure of concrete using metakaolin (2008) Materials and Structures, 41 (5), pp. 937-949. , 2-s2.0-42549168948 10.1617/s11527-007-9296-z; Sabir, B., Mechanical properties and frost resistance of silica fume concrete (1997) Cement and Concrete Composites, 19 (4), pp. 285-294. , 2-s2.0-0031198077; Siddique, R…	Ayub, T.; Civil Engineering Department, , Karachi 57270, Pakistan; email: tehminaa@hotmail.com								1537744X			24688443	English	Sci. World J.	Review
Ajiwe V.I.E., Okeke C.A., Akigwe F.C.	6701765745;7004479471;8060202300;	A preliminary study of manufacture of cement from rice husk ash	2000	Bioresource Technology	73	1		37	39		41	10.1016/S0960-8524(99)00135-2	https://www.scopus.com/inward/record.uri?eid=2-s2.0-0034190793&doi=10.1016%2fS0960-8524%2899%2900135-2&partnerID=40&md5=5f8b4d2623111968db96b7696144bd29	Department of Science Technology, Nnamdi Azikiwe University, P.M.B. 5025, Awka, Anambra State, Nigeria	Ajiwe, V.I.E., Department of Science Technology, Nnamdi Azikiwe University, P.M.B. 5025, Awka, Anambra State, Nigeria; Okeke, C.A., Department of Science Technology, Nnamdi Azikiwe University, P.M.B. 5025, Awka, Anambra State, Nigeria; Akigwe, F.C., Department of Science Technology, Nnamdi Azikiwe University, P.M.B. 5025, Awka, Anambra State, Nigeria	Cement has been successfully produced from the agricultural waste, rice husk ash. For this production, rice husk was pre-carbonized in a pilot-plant and was further decarbonized in an electric furnace to produce rice husk ash. 24.5% rice husk ash was mixed with other raw materials (sourced locally) for producing white Portland cement and the cement produced was used to make a concrete slab. The f…	Cement manufacture; Rice husks	Rice husks; Cement additives; Concrete slabs; Concrete testing; Hulls (seed coverings); Portland cement; Waste utilization; Cement manufacture; cement; cement; rice; agriculture; article; ash; biotechnology; chemical composition; developing country; industry; priority journal; rice																Ajiwe, V.I.E., A pilot for production of ceiling board from rice husk (1998) Bioresource Technology, , in press; Ajiwe, V.I.E., Udeh, I., Making silica and silicate products from rice husk, the chemist chemical society of Nigeria (1998) UNIZIK, 3 (1), pp. 2-4; (1990) Official Methods of Analysis of AOAC. 13th ed., p. 33; Basset, J., Danney, R.C., Jeffrey, G.R., Menham, J., (1978) Vogels Textbook …	Ajiwe, V.I.E.; Department of Science Technology, P.M.B. 5025, Awka, Anambra State, Nigeria								9608524		BIRTE		English	Bioresour. Technol.	Article
Zerbino R., Giaccio G., Batic O.R., Isaia G.C.	6602079376;6602169131;6603433400;15825261000;	Alkali-silica reaction in mortars and concretes incorporating natural rice husk ash	2012	Construction and Building Materials	36			796	806		41	10.1016/j.conbuildmat.2012.04.049	https://www.scopus.com/inward/record.uri?eid=2-s2.0-84863822797&doi=10.1016%2fj.conbuildmat.2012.04.049&partnerID=40&md5=0ef03c52c207e02c534c1b40d0cc62fa	CONICET, Prof. Fac. Ing. UNLP, La Plata, Argentina; CIC, Prof. Fac. Ing. UNLP, La Plata, Argentina; Civil Eng. Department, Federal University of Santa Maria, Brazil; LEMIT, 52 entre 121 y 122, 1900 La Plata, Argentina; GEPECON, Cidade Universitária, Av. Roraima, 97119900 Santa Maria, Brazil	Zerbino, R., CONICET, Prof. Fac. Ing. UNLP, La Plata, Argentina, LEMIT, 52 entre 121 y 122, 1900 La Plata, Argentina; Giaccio, G., CIC, Prof. Fac. Ing. UNLP, La Plata, Argentina, LEMIT, 52 entre 121 y 122, 1900 La Plata, Argentina; Batic, O.R., CIC, Prof. Fac. Ing. UNLP, La Plata, Argentina, LEMIT, 52 entre 121 y 122, 1900 La Plata, Argentina; Isaia, G.C., Civil Eng. Department, Federal Universit…	Rice-husk ash (RHA) is a supplementary cementing material of great interest in many developing countries. Before using in concrete the rice husk needs to be burnt at a controlled temperature. In other conditions a residual RHA is obtained with a lower quality, but it can be improved by grinding (GRHA). As a way to simplify RHA processing and amplify its use nearby where it is produced, it was dem…	Alkali silica reaction; Cement; Concrete; Rice-husk ash; Waste management	Alkali-silica reaction; Coarse aggregates; Controlled temperature; Cristobalites; Environmental conditions; Expansion tests; Mechanical characterizations; Microscopic observations; Mixing process; Rice husk; Rice-husk ash; Selection criteria; Structural concretes; Supplementary cementing materials; Cements; Developing countries; Grinding (machining); Mortar; Portland cement; Silica; Silicate mine…						This paper was developed as a part of the project “Produção de concreto estrutural com cinza de casca de arroz in natura, sem beneficiamento” (production of structural concrete with natural rice husk ash without optimization process) supported by the Programa Sul-Americano de Apoio às Atividades de Cooperação em Ciência e Tecnologia PROSUL-CNPq (South-American Support Program to Cooperation Accti…										Mehta, P.K., Properties of blended cements made from rice husk ash (1977) ACI J, 74 (9), pp. 440-442; Mehta, P.K., (1994) Highly Durable Cement Products Containing Siliceous Ashes, p. 15. , United States Patent Number 5, 346, 548. USA; Final report: Siliceous by-products for use in concrete (1988) Materials and Structures, 21 (121), pp. 69-80. , RILEM committee 73-SBC; Rodriguez De Sensale, G., S…	Zerbino, R.; LEMIT, 52 entre 121 y 122, 1900 La Plata, Argentina; email: zerbino@ing.unlp.edu.ar								9500618		CBUME		English	Constr Build Mater	Article
Foong K.Y., Alengaram U.J., Jumaat M.Z., Mo K.H.	56478651000;26533874300;6506523621;55915884700;	Enhancement of the mechanical properties of lightweight oil palm shell concrete using rice husk ash and manufactured sand	2015	Journal of Zhejiang University: Science A	16	1		59	69		41	10.1631/jzus.A1400175	https://www.scopus.com/inward/record.uri?eid=2-s2.0-84920854914&doi=10.1631%2fjzus.A1400175&partnerID=40&md5=7237b7fa2ec3c79118f3391aecb46a5a	Department of Civil Engineering, University of Malaya, Kuala Lumpur, 50603, Malaysia	Foong, K.Y., Department of Civil Engineering, University of Malaya, Kuala Lumpur, 50603, Malaysia; Alengaram, U.J., Department of Civil Engineering, University of Malaya, Kuala Lumpur, 50603, Malaysia; Jumaat, M.Z., Department of Civil Engineering, University of Malaya, Kuala Lumpur, 50603, Malaysia; Mo, K.H., Department of Civil Engineering, University of Malaya, Kuala Lumpur, 50603, Malaysia	This study explores the use of rice husk ash (RHA) and manufactured sand (M-sand) as replacements for cement and fine aggregate, respectively, in lightweight oil palm shell concrete (OPSC). In the first stage of this study, the effect of various cement replacement levels, with RHA (5%, 10%, 15%, and 20%) and 100% sand replacement with M-sand and quarry dust (QD), on the compressive strength of OP…	Lightweight concrete; Manufactured sand (M-sand); Mechanical properties; Oil palm shell; Rice husk ash (RHA)	Cements; Compressive strength; Concretes; Light weight concrete; Mechanical properties; Oil shale; Palm oil; Strength of materials; Cement replacement; Combined effect; Fine aggregates; Manufactured sand; Oil palm; Quarry dust; Rice husk ash; Sand																Akçaözoğlu, S., Atiş, C.D., Effect of granulated blast furnace slag and fly ash addition on the strength properties of lightweight mortars containing waste PET aggregates (2011) Construction and Building Materials, 25 (10), pp. 4052-4058; Alengaram, U.J., Jumaat, M.Z., Mahmud, H., Ductility behaviour of reinforced palm kernel shell concrete beams (2008) European Journal of Scientific Research, 23…	Alengaram, U.J.; Department of Civil Engineering, University of MalayaMalaysia			Zhejiang University					1673565X				English; Chinese	J. Zhejiang Univ. Sci. A	Article
Vigneshwari M., Arunachalam K., Angayarkanni A.	57195429627;57201880153;57224290669;	Replacement of silica fume with thermally treated rice husk ash in Reactive Powder Concrete	2018	Journal of Cleaner Production	188			264	277		41	10.1016/j.jclepro.2018.04.008	https://www.scopus.com/inward/record.uri?eid=2-s2.0-85047461658&doi=10.1016%2fj.jclepro.2018.04.008&partnerID=40&md5=17c45dd53b754beb4a4060dd552c6ab2	Department of Civil Engineering, Thiagarajar College of Engineering, Madurai, Tamilnadu 625015, India	Vigneshwari, M., Department of Civil Engineering, Thiagarajar College of Engineering, Madurai, Tamilnadu 625015, India; Arunachalam, K., Department of Civil Engineering, Thiagarajar College of Engineering, Madurai, Tamilnadu 625015, India; Angayarkanni, A., Department of Civil Engineering, Thiagarajar College of Engineering, Madurai, Tamilnadu 625015, India	Reactive Powder Concrete (RPC) is a type of Ultra High Performance Concrete (UHPC) having advanced mechanical and durability properties. Silica Fume (SF) is a chief constituent in RPC for pozzolanic reaction and for improving the packing density of granular materials. However, the high cost and limited availability of SF constrain the RPC application in modern construction industry, especially in…	Compressive strength; Flexural strength; Reactive powder concrete (RPC); Rice husk ash (RHA); Silica fume (SF); Ultra high performance concrete (UHPC)	Agricultural wastes; Bending strength; Compressive strength; Construction industry; Curing; Developing countries; Durability; Silica fume; Alternative materials; Durability performance; Mechanical and durability properties; Packing density; Pozzolanic reaction; Reactive powder concrete; Rice husk ash; Ultra high performance concretes; High performance concrete					University Grants Committee, UGC; University Grants Commission- Nepal, UGC: 43-266/2014(SR)	The authors are very much thankful to UGC, New Delhi, India for the financial assistance under Major Research Project (F.No 43-266/2014(SR)). The authors also sincerely thank the Chairman and the Principal, Thiagarajar College of Engineering, Madurai, India for offering all the necessary infrastructural facilities to carry out the research work.	The authors are very much thankful to UGC , New Delhi, India for the financial assistance under Major Research Project (F.No 43-266/2014(SR) ). The authors also sincerely thank the Chairman and the Principal, Thiagarajar College of Engineering, Madurai, India for offering all the necessary infrastructural facilities to carry out the research work.									Abbas, S., Soliman, A.M., Nehdi, M.L., Exploring mechanical and durability properties of ultra-high performance concrete incorporating various steel fiber lengths and dosages (2015) Constr. Build. Mater, 75, pp. 429-441. , https://doi.org/10.1016/j.conbuildmat.2014.11.017; ASTM C1202, Standard test method for electrical indication of Concrete's ability to resist chloride ion penetration (2012) Am…	Vigneshwari, M.; Department of Civil Engineering, India; email: m.vigneshwari87@gmail.com			Elsevier Ltd					9596526		JCROE		English	J. Clean. Prod.	Article
Mohseni E., Kazemi M.J., Koushkbaghi M., Zehtab B., Behforouz B.	55668282100;57205364881;57205362350;57045909900;57207834655;	Evaluation of mechanical and durability properties of fiber-reinforced lightweight geopolymer composites based on rice husk ash and nano-alumina	2019	Construction and Building Materials	209			532	540		40	10.1016/j.conbuildmat.2019.03.067	https://www.scopus.com/inward/record.uri?eid=2-s2.0-85062995990&doi=10.1016%2fj.conbuildmat.2019.03.067&partnerID=40&md5=fddb5163742d2e21ff4823901cde24c0	School of Architecture and Built Environment, The University of Newcastle, Callaghan, NSW 2308, Australia; Department of Civil Engineering, Islamic Azad University, West Tehran Branch, Tehran, Iran; Department of Civil Engineering, University of Hormozgan, Qeshm, Iran; Department of Technology and Engineering, Shahid Ashrafi Esfahani University, Esfahan, Iran; Department of Civil Engineering, Deh…	Mohseni, E., School of Architecture and Built Environment, The University of Newcastle, Callaghan, NSW 2308, Australia; Kazemi, M.J., Department of Civil Engineering, Islamic Azad University, West Tehran Branch, Tehran, Iran; Koushkbaghi, M., Department of Civil Engineering, University of Hormozgan, Qeshm, Iran; Zehtab, B., Department of Technology and Engineering, Shahid Ashrafi Esfahani Univers…	In the current study, the physical and mechanical properties of polypropylene fiber-reinforced lightweight geopolymer concretes are assessed. Geopolymer synthesis consists of rice husk ash (RHA) and nano-Al2O3 (NA) as solid precursors and 10 M sodium hydroxide (SH) and sodium silicate (SS) with a ratio of SS/SH = 2.5 as alkaline solution. NA amount is 20% of total volume of the binder for all mix…	Geopolymer; Lightweight aggregate; Nano-Al2O3; Polypropylene fiber; Rice husk ash; Scoria	Aggregates; Alumina; Aluminum oxide; Bending strength; Chlorine compounds; Compressive strength; Durability; Fibers; Geopolymers; Inorganic polymers; Light weight concrete; Mixtures; Polypropylenes; Reinforced plastics; Reinforcement; Silicates; Sodium hydroxide; Geopolymer; Light weight aggregate; Nano-Al2O3; Polypropylene fiber; Rice husk ash; Scoria; Water absorption																Akan, M.Ö.A., Dhavale, D.G., Sarkis, J., Greenhouse gas emissions in the construction industry: an analysis and evaluation of a concrete supply chain (2017) J. Cleaner Prod., 167, pp. 1195-1207; Dange, S., Suryawanshi, S., Geopolymer concrete–a review (2017) Imperial J. Interdiscip. Res., p. 3; Koushkbaghi, M., Acid resistance and durability properties of steel fiber-reinforced concrete incorpora…	Mohseni, E.; School of Architecture and Built Environment, Australia; email: Ehsan.Mohseni@uon.edu.au			Elsevier Ltd					9500618		CBUME		English	Constr Build Mater	Article
Fediuk R.S., Lesovik V.S., Svintsov A.P., Mochalov A.V., Kulichkov S.V., Stoyushko N.Y., Gladkova N.A., Timokhin R.A.	57199850188;55887733300;6701823730;57197835087;57194330251;57192203814;57194339338;57194347544;	Self-compacting concrete using pretreatmented rice husk ash	2018	Magazine of Civil Engineering	79	3		66	76		39	10.18720/MCE.79.7	https://www.scopus.com/inward/record.uri?eid=2-s2.0-85049840004&doi=10.18720%2fMCE.79.7&partnerID=40&md5=387290dcef93480dc026e7fbde497e52	Far Eastern Federal University, Vladivostok, Russian Federation; V.G. Shukhov Belgorod State Technological University, Belgorod, Russian Federation; Peoples' Friendship University of Russia, Moscow, Russian Federation	Fediuk, R.S., Far Eastern Federal University, Vladivostok, Russian Federation; Lesovik, V.S., V.G. Shukhov Belgorod State Technological University, Belgorod, Russian Federation; Svintsov, A.P., Peoples' Friendship University of Russia, Moscow, Russian Federation; Mochalov, A.V., Far Eastern Federal University, Vladivostok, Russian Federation; Kulichkov, S.V., Far Eastern Federal University, Vladi…	Self-compacting concrete was obtained by partially replacing Portland cement with a previously prepared rice husk ash Preliminary preparation included the thermal treatment of the ash under various conditions. The optimum technology of preparation, allowing to receive a homogeneous concrete mix is revealed. All concrete mixtures were designed in such a way as to have a slump flow of 680 30 mm in …	Fresh properties; Heat treatment; Mechanical properties; Pozzolanic materials; Rice husk ash; Self-compacting concrete	Concrete mixtures; Heat treatment; Hydrated lime; Mechanical properties; Mixtures; Portland cement; Fresh properties; Open porosity; Polycarboxylate ethers; Pozzolanic activity; Pozzolanic materials; Rheological characteristics; Rice husk ash; Superplasticizers; Self compacting concrete																Ranjbar, N., Behnia, A., Alsubari, B., Birgani, P.M., Jumaat, M.Z., Durability and mechanical properties of self-compacting concrete incorporating palm oil fuel ash (2016) Journal of Cleaner Production, (112), pp. 723-730; Fediuk, R.S., Yevdokimova, Y.G., Smoliakov, A.K., Stoyushko, N.Y., Lesovik, V.S., Use of geonics scientific positions for designing of building composites for protective (forti…				St-Petersburg State Polytechnical University					20714726				English	Mag. Civ. Eng.	Article
Mehta P.K., Folliard K.J.	7401896554;6602873103;	Rice husk ash - A unique supplementary cementing material: Durability aspects	1995	American Concrete Institute, ACI Special Publication	SP-154			531	541		38		https://www.scopus.com/inward/record.uri?eid=2-s2.0-85112745805&partnerID=40&md5=4309536939459c4d0bc2b97f849b1fcb	The Civil Engineering Department, The University of California, Berkeley, United States; W.R. Grace and Co., CPD, Cambridge, MA, United States	Mehta, P.K., The Civil Engineering Department, The University of California, Berkeley, United States; Folliard, K.J., W.R. Grace and Co., CPD, Cambridge, MA, United States	A review of recent research focusing on the durability of concrete and mortar containing rice-husk ash (RHA) is presented. The purpose of the investigation was to determine the effects of RHA in cement products exposed to hostile environments. Included are the results of laboratory research on hydrochloric-acid attack, sulfate attack, alkali-silica reaction, and frost action on mortar or concrete…	Alkali aggregate reaction; Durability; Freeze thaw durability; Freezing; Rice husk ash; Silica fume; Sulfate attack	Cement industry; Durability; Hydrochloric acid; Mixtures; Mortar; Silica fume; Sulfur compounds; Air-entrained concrete; Alkali-silica reaction; Durability of concretes; Hostile environments; Hydrochloric acid attack; Hydrochloric acid solution; Substantial reduction; Supplementary cementing materials; Concrete mixtures																Mehta, P.K., Rice Husk Ash - A Unique Supplementary Cementing Material (1992) Advances in Concrete Technology, pp. 407-432. , Edited by V.M. Malhotra, CANMET Publication; Nilsen, U., Sandberg, P., Folliard, K., Influence of Mineral Admixtures on the Transition Zone in Concrete (1992) Interfaces in Cementitious Composites, Proceedings of the RILEM International Conference, pp. 65-70. , Toulouse, F…		Malhotra V.M.	American Concrete Institute	American Concrete Institute	2nd CANMET/ACI International Symposium on Advances in Concrete Technology	11 June 1995 through 14 June 1995		170222	1932527	9.78E+12			English	Am. Concr. Inst. ACI Spec. Publ.	Conference Paper
Sinthaworn S., Nimityongskul P.	25931186800;7003373853;	Quick monitoring of pozzolanic reactivity of waste ashes	2009	Waste Management	29	5		1526	1531		38	10.1016/j.wasman.2008.11.010	https://www.scopus.com/inward/record.uri?eid=2-s2.0-61849101877&doi=10.1016%2fj.wasman.2008.11.010&partnerID=40&md5=e0880046ee8d2b7201c4345791de75c9	School of Engineering and Technology, Asian Institute of Technology, P.O. Box 4, Klong Luang, Pathumthani 12120, Thailand	Sinthaworn, S., School of Engineering and Technology, Asian Institute of Technology, P.O. Box 4, Klong Luang, Pathumthani 12120, Thailand; Nimityongskul, P., School of Engineering and Technology, Asian Institute of Technology, P.O. Box 4, Klong Luang, Pathumthani 12120, Thailand	This article proposes a quick method of monitoring for pozzolanic reactivity of waste ashes by investigating the electrical conductivity of the suspension at an elevated temperature. This suspension is obtained by mixing tested pozzolan with an ordinary Portland cement (OPC) solution produced by mixing ordinary Portland cement with water. For comparison, silica fume, metakaolin, rice husk ash and…		Cement productions; Cement replacements; Concrete technologists; Electrical conductivities; Elevated temperatures; Experimental investigations; Metakaolin; Ordinary portland cements; Pozzolanic reactivities; Rice husk ashes; River sands; Strength activity indices; Air pollution; Cement manufacture; Electric conductivity; Fly ash; Personal computers; Portland cement; Pozzolan; Silica; Silica fume;…		Carbon, 7440-44-0; Particulate Matter; fly ash, 68131-74-8			Ministry of Education, MOE	The authors gratefully acknowledge the financial support of the Ministry of Education of Thailand, which sponsored this research under its Ph.D. program.										American Society for Testing and Materials, (1998) Standard Test Methods for Sampling and Testing Fly Ash or Natural Pozzolans for Use as a Mineral Admixture in Portland-Cement Concrete (ASTM C 311), , American Society for Testing and Materials, United States; American Society for Testing and Materials, (1999) Standard Specification for Coal Fly Ash and Raw or Calcined Natural Pozzolan for Use as…	Sinthaworn, S.; School of Engineering and Technology, P.O. Box 4, Klong Luang, Pathumthani 12120, Thailand; email: Suppachai.Sinthaworn@ait.ac.th								0956053X		WAMAE	19131237	English	Waste Manage.	Article
Gastaldini A.L.G., Isaia G.C., Saciloto A.P., Missau F., Hoppe T.F.	15825212000;15825261000;28568077000;57495845000;57197355961;	Influence of curing time on the chloride penetration resistance of concrete containing rice husk ash: A technical and economical feasibility study	2010	Cement and Concrete Composites	32	10		783	793		38	10.1016/j.cemconcomp.2010.08.001	https://www.scopus.com/inward/record.uri?eid=2-s2.0-77957332961&doi=10.1016%2fj.cemconcomp.2010.08.001&partnerID=40&md5=b61ca5912f325102da08f7c415804025	Federal University of Santa Maria, 97105-900 Rio Grande do Sul, Brazil	Gastaldini, A.L.G., Federal University of Santa Maria, 97105-900 Rio Grande do Sul, Brazil; Isaia, G.C., Federal University of Santa Maria, 97105-900 Rio Grande do Sul, Brazil; Saciloto, A.P., Federal University of Santa Maria, 97105-900 Rio Grande do Sul, Brazil; Missau, F., Federal University of Santa Maria, 97105-900 Rio Grande do Sul, Brazil; Hoppe, T.F., Federal University of Santa Maria, 97…	This study investigates the influence of the curing time on the chloride penetration behavior of concrete produced with different concentrations of rice husk ash. Compressive strength and chloride penetration at 91 days were assessed according to ASTM C1202. Concentrations of 10%, 20% and 30% of rice husk ash were used and the results were compared with a reference mix with 100% Portland cement a…	Chloride penetration; Concrete; Mineral additions; Rice husk ash	Chloride penetration; Coulomb charges; Curing time; Economical feasibility; Ground blast furnace slags; Mineral addition; Mineral additions; Rice husk ash; Blast furnaces; Compressive strength; Curing; Fly ash; Furnaces; Hardness; Metal refineries; Metallurgical furnaces; Minerals; Portland cement; Silicate minerals; Slags; Termite proofing; Chloride minerals					Coordenação de Aperfeiçoamento de Pessoal de Nível Superior, CAPES; Conselho Nacional de Desenvolvimento Científico e Tecnológico, CNPq; Fundação de Amparo à Pesquisa do Estado do Rio Grande do Sul, FAPERGS	The authors wish to thank CNPq (National Council for Scientific and Technological Development), CAPES (Coordination for the Improvement of Higher Education Personnel) and FAPERGS (Research Support Foundation of the State of Rio Grande do Sul) for resources and undergraduate research grants and also the companies Cimento Mizu, Cimento Itambé, Reitex, BK Energia and MBT for donating the materials u…										Roskovic, R., Bjegovic, D., Role of mineral additions in reducing CO2 emission (2005) Cem Concr Res, 35, pp. 974-978; Mehta, P.K., Role of pozzolanic and cementitious material in sustainable development of the concrete industry (1998) Proceedings of the International Conference on the Fly Ash, Silica Fume, Slag and Natural Pozzolans, pp. 1-20. , Farmigton Hilss: American Concrete Institute [SP 17…	Gastaldini, A. L. G.; Federal University of Santa Maria, 97105-900 Rio Grande do Sul, Brazil; email: gastaldini@terra.com.br								9589465		CCOCE		English	Cem Concr Compos	Article
Chalee W., Sasakul T., Suwanmaneechot P., Jaturapitakkul C.	15134874100;55549889500;55549411000;6603494523;	Utilization of rice husk-bark ash to improve the corrosion resistance of concrete under 5-year exposure in a marine environment	2013	Cement and Concrete Composites	37	1		47	53		38	10.1016/j.cemconcomp.2012.12.007	https://www.scopus.com/inward/record.uri?eid=2-s2.0-84874652247&doi=10.1016%2fj.cemconcomp.2012.12.007&partnerID=40&md5=5aaac3ad96318baba55c0b388b6229d3	Department of Civil Engineering, Faculty of Engineering, Burapha University, Thailand; Boral Concrete (Thailand) Ltd., Bangkok, Thailand; Department of Civil Engineering, School of Engineering, Phayao University, Thailand; Department of Civil Engineering, Faculty of Engineering, King Mongkut's University of Technology, Thonburi, Thailand	Chalee, W., Department of Civil Engineering, Faculty of Engineering, Burapha University, Thailand; Sasakul, T., Boral Concrete (Thailand) Ltd., Bangkok, Thailand; Suwanmaneechot, P., Department of Civil Engineering, School of Engineering, Phayao University, Thailand; Jaturapitakkul, C., Department of Civil Engineering, Faculty of Engineering, King Mongkut's University of Technology, Thonburi, Tha…	Waste rice husk-bark ash was utilized to improve the durability of concrete in a marine environment. The effects of ground rice husk-bark ash (GRBA) on compressive strength, chloride diffusion coefficient, chloride binding capacity, and steel corrosion of concrete exposed to a marine site for 5 years were reported and discussed. The GRBA was used as a pozzolanic material to replace Type I Portlan…	Chloride binding capacity; Chloride diffusion coefficient; Marine environment; Rice husk-bark ash; Steel corrosion	Chloride binding capacity; Chloride diffusion coefficient; Concrete specimens; Corrosion of concretes; Durability of concretes; Embedded steel; Exposed to; Gulf of Thailand; Marine environment; Portland cement concretes; Pozzolanic materials; Rice husk-bark ashes; Steel bars; Strength loss; Tidal zones; Watersoluble; Acid resistance; Bars (metal); Chlorine compounds; Compressive strength; Corrosi…					Thailand Research Fund, TRF; Burapha University, BUU: 12/2553	The authors gratefully acknowledge the financial support from the Research and Development Funds, Faculty of Engineering, Burapha University, Thailand contract No.12/2553 and the financial support from the Thailand Research Fund (TRF) under TRF Senior Research Scholar Grant No. RTA5380002 .										Tangchirapat, W., Buranasing, R., Jaturapitakkul, C., Chindaprasirt, P., Inuence of rice husk bark ash on mechanical properties of concrete containing high amount of recycled aggregates (2008) Constr Build Mater, 22, pp. 1812-1819; Sata, V., Tangpagasit, J., Jaturapitakkul, C., Chindaprasirt, P., Effect of W/B ratios on pozzolanic reaction of biomass ashes in Portland cement matrix (2012) Cem Con…	Chalee, W.; Department of Civil Engineering, Thailand; email: wichian@buu.ac.th								9589465		CCOCE		English	Cem Concr Compos	Article
Le H.T., Kraus M., Siewert K., Ludwig H.-M.	56514654400;57197509440;56515206100;7201526291;	Effect of macro-mesoporous rice husk ash on rheological properties of mortar formulated from self-compacting high performance concrete	2015	Construction and Building Materials	80			225	235		38	10.1016/j.conbuildmat.2015.01.079	https://www.scopus.com/inward/record.uri?eid=2-s2.0-84922752798&doi=10.1016%2fj.conbuildmat.2015.01.079&partnerID=40&md5=bccf984a536d41d69c6e642b732a6af4	F.A. Finger-Institute for Building Materials Science, Faculty of Civil Engineering, Bauhaus-University Weimar, Coudraystraße 11, Weimar, 99423, Germany; Institute of Construction Engineering, University of Transport and Communications, Lang Thuong, Dong Da, Hanoi, Viet Nam; Institute for Building Materials Research, Faculty of Civil Engineering, RWTH Aachen University, Schinkelstraße 3, Aachen, 5…	Le, H.T., F.A. Finger-Institute for Building Materials Science, Faculty of Civil Engineering, Bauhaus-University Weimar, Coudraystraße 11, Weimar, 99423, Germany, Institute of Construction Engineering, University of Transport and Communications, Lang Thuong, Dong Da, Hanoi, Viet Nam; Kraus, M., Institute for Building Materials Research, Faculty of Civil Engineering, RWTH Aachen University, Schink…	In the present study, effect of macro-mesoporous rice husk ash (RHA) on rheological behavior and flowability of mortar formulated from self-compacting high performance concrete (SCHPC) was investigated. For comparison, the investigation was also conducted on samples containing silica fume (SF). The results reveal that the incorporation of RHA/SF decreased mini-slump flow, and increased superplast…	Flowability; Macro-mesoporous structure; Plastic viscosity; Rice husk ash; Saturation superplasticizer dosage; Self-compacting high performance concrete; Shear-thickening degree; Superplasticizer adsorption; Yield stress	Adsorption; Compressive strength; Concretes; Mesoporous materials; Mortar; Particle size; Rheology; Self compacting concrete; Shear flow; Silica fume; Viscosity; Yield stress; Flowability; Macro-mesoporous; Plastic viscosity; Rice husk ash; Saturation superplasticizer dosage; Self-compacting high-performance concretes; Shear thickening; Superplasticizers; High performance concrete					Deutscher Akademischer Austauschdienst, DAAD	The authors would like to express thanks to Ministry of Education and Training of Vietnam , F.A. Finger-Institute for Building Material Science ( FIB ) – Bauhaus University Weimar and German Academic Exchange Service ( DAAD ) for funding and support. The authors are also grateful to Dipl.-Ing. Matthes, C. for NanoSEM micrographs and Dipl.-Ing. Peters, S. for helpful discussion.										Okamura, H., Ouchi, M., Self-compacting high performance concrete (1998) Prog Struct Eng Mater, 1 (4), pp. 378-383; (2005) The European Guidelines for Self-compacting Concrete, Specification, Production and Use, p. 63. , The Self-Compacting Concrete European Project Group Norfolk; (2006) Guidelines for Viscosity Modifying Admixtures for Concrete, p. 12. , The European Federation of Specialist Con…	Le, H.T.; F.A. Finger-Institute for Building Materials Science, Faculty of Civil Engineering, Bauhaus-University Weimar, Coudraystraße 11, Germany			Elsevier Ltd					9500618		CBUME		English	Constr Build Mater	Article
Alnahhal M.F., Alengaram U.J., Jumaat M.Z., Alsubari B., Alqedra M.A., Mo K.H.	57194189256;26533874300;6506523621;55959957500;8888830800;55915884700;	Effect of aggressive chemicals on durability and microstructure properties of concrete containing crushed new concrete aggregate and non-traditional supplementary cementitious materials	2018	Construction and Building Materials	163			482	495		38	10.1016/j.conbuildmat.2017.12.106	https://www.scopus.com/inward/record.uri?eid=2-s2.0-85038843955&doi=10.1016%2fj.conbuildmat.2017.12.106&partnerID=40&md5=a3b7e9a7d2c8381969807b767f12d788	Centre for Innovative Construction Technology (CICT), Department of Civil Engineering, Faculty of Engineering, University of Malaya, Kuala Lumpur, 50603, Malaysia; Department of Civil Engineering, Faculty of Engineering, The Islamic University of Gaza, P.O. Box 108, Gaza Strip, Palestine	Alnahhal, M.F., Centre for Innovative Construction Technology (CICT), Department of Civil Engineering, Faculty of Engineering, University of Malaya, Kuala Lumpur, 50603, Malaysia; Alengaram, U.J., Centre for Innovative Construction Technology (CICT), Department of Civil Engineering, Faculty of Engineering, University of Malaya, Kuala Lumpur, 50603, Malaysia; Jumaat, M.Z., Centre for Innovative Co…	The increasing awareness and usage of traditional supplementary cementitious materials (SCMs) in concrete have pressured the construction industry to look for alternatives to overcome the concerns over their plentiful availability in the future. This research illustrates the performance of recycled aggregate concrete prepared with the incorporation of available industrial by-products, namely rice…	Acid attack; Concrete durability; Microstructure; Sulfate attack; Supplementary cementitious materials	Chlorine compounds; Compressive strength; Concrete aggregates; Concrete products; Concretes; Construction industry; Durability; Industrial research; Microstructure; Oil shale; Palm oil; Scanning electron microscopy; Sulfur compounds; X ray diffraction analysis; Acid attack; Concrete durability; Microstructural analysis; Microstructure properties; Recycled aggregate concrete; Scanning electron mic…					Universiti Malaya, UM	The authors are grateful to University of Malaya for the financial support through the University of Malaya Research Project-RP037A-15AET “Enhancement of Concrete Properties Made from Local Waste Materials Using Nano Particles”.										Juenger, M.C., Winnefeld, F., Provis, J.L., Ideker, J., Advances in alternative cementitious binders (2011) Cem. Concr. Res., 41 (12), pp. 1232-1243; Alnahhal, M.F., Alengaram, U.J., Jumaat, M.Z., Alqedra, M.A., Mo, K.H., Sumesh, M., Evaluation of industrial by-products as sustainable pozzolanic materials in recycled aggregate concrete (2017) Sustainability, 9 (5), p. 767; Wang, X., Yang, Z., Yat…	Alengaram, U.J.; Centre for Innovative Construction Technology (CICT), Malaysia; email: johnson@um.edu.my			Elsevier Ltd					9500618		CBUME		English	Constr Build Mater	Article
Patel Y.J., Shah N.	57209114819;56542367600;	Enhancement of the properties of Ground Granulated Blast Furnace Slag based Self Compacting Geopolymer Concrete by incorporating Rice Husk Ash	2018	Construction and Building Materials	171			654	662		38	10.1016/j.conbuildmat.2018.03.166	https://www.scopus.com/inward/record.uri?eid=2-s2.0-85044540755&doi=10.1016%2fj.conbuildmat.2018.03.166&partnerID=40&md5=59adb4c277b3cdb10600ac2015c1383f	C. S. Patel Institute of Technology, Charotar University of Science and Technology, Changa, 388421, India; Applied Mechanics Department at VGEC, Chandkheda, India; School of Engineering, P. P. Savani University, Kosamba, Surat, 394142, India	Patel, Y.J., C. S. Patel Institute of Technology, Charotar University of Science and Technology, Changa, 388421, India, Applied Mechanics Department at VGEC, Chandkheda, India; Shah, N., School of Engineering, P. P. Savani University, Kosamba, Surat, 394142, India	Rice Husk Ash (RHA) is an agricultural waste and plentifully accessible in rice-producing countries such as India. Use of RHA is achieving broader awareness because of its considerable impact on the mechanical and microstructural properties of concrete based on OPC as well as geopolymer binders. This paper presents the effect of RHA on the Fresh and Mechanical properties of Self Compacting Geopol…	Ground Granulated Blast Furnace Slag; Self-Compacting Geopolymer Concrete; Sodium hydroxide; Sodium silicate	Agricultural wastes; Binders; Blast furnaces; Compressive strength; Geopolymers; Inorganic polymers; Mechanical properties; Silicates; Slags; Sodium hydroxide; Tensile strength; Geopolymer binders; Geopolymer concrete; Ground granulated blast furnace slag; Ground granulated blast-furnace slag (GGBFS); Micro-structural properties; Replacement level; Sodium silicate; Split tensile strengths; Self c…						The authors acknowledge the support of the Principal, H.O.D and Faculty members of CHARUSAT University Changa, Gujarat, India. The authors also thankfully acknowledge the technical and scientific support of the CHARUSAT University .										Antiohos, S.K., Tapali, J.G., Zervaki, M., Sousa Coutinho, J., Tsimas, S., Papadakis, V.G., Low embodied energy cement containing untreated RHA: a strength development and durability study (2013) Constr. Build. Mater., 49, pp. 455-463; Aprianti, E., Shafigh, P., Bahri, S., Nodeh, J., Supplementary cementitious materials origin from agricultural wastes – a review (2015) Constr. Build. Mater., 74, …	Patel, Y.J.; Vishwakarma Government Engineering College, Opposite Sangath Mall, GTU Campus, Visat – Gandhinagar Highway, Chandkheda, India; email: yjpatel.er@gmail.com			Elsevier Ltd					9500618		CBUME		English	Constr Build Mater	Article
Le H.T., Siewert K., Ludwig H.-M.	56514654400;56515206100;7201526291;	Alkali silica reaction in mortar formulated from self-compacting high performance concrete containing rice husk ash	2015	Construction and Building Materials	88			10	19		37	10.1016/j.conbuildmat.2015.04.005	https://www.scopus.com/inward/record.uri?eid=2-s2.0-84927930756&doi=10.1016%2fj.conbuildmat.2015.04.005&partnerID=40&md5=83300d5d703b11807742c8ad768f0ce0	F.A. Finger-Institute for Building Materials Science, Faculty of Civil Engineering, Bauhaus-University Weimar, Coudraystr. 11, Weimar, 99423, Germany; Institute of Construction Engineering, University of Transport and Communications, Lang Thuong, Dong Da, Hanoi, Viet Nam	Le, H.T., F.A. Finger-Institute for Building Materials Science, Faculty of Civil Engineering, Bauhaus-University Weimar, Coudraystr. 11, Weimar, 99423, Germany, Institute of Construction Engineering, University of Transport and Communications, Lang Thuong, Dong Da, Hanoi, Viet Nam; Siewert, K., F.A. Finger-Institute for Building Materials Science, Faculty of Civil Engineering, Bauhaus-University …	In the present study, the resistance of mortar formulated from self-compacting high performance concrete containing rice husk ash (RHA)/silica fume (SF) and reactive/non-reactive aggregates to alkali silica reaction (ASR) was assessed. For the mortar containing greywacke reactive aggregate, SF is significantly more effective than RHA in reducing expansion of the mortar under accelerated testing c…	Alkali silica reaction; Non-reactive aggregate; Paradoxical effect; Reactive aggregate; Rice husk ash; Self-compacting high performance concrete	Aggregates; Concrete aggregates; Concretes; Cracks; Expansion; Mortar; Particle size; Self compacting concrete; Silica; Alkali-silica reaction; Paradoxical effect; Reactive aggregate; Rice husk ash; Self-compacting high-performance concretes; High performance concrete					Deutscher Akademischer Austauschdienst, DAAD	The authors would like to express thanks to the Ministry of Education and Training of Vietnam , F.A. Finger-Institute for Building Materials Science (FIB) – Bauhaus University Weimar and the German Academic Exchange Service (DAAD) for funding and support. The authors are also grateful to Dr. rer. nat. Möser, B. and Dipl.-Ing. Matthes, C. for SEM micrographs and Dr.-Ing Giebson, C. for helpful dis…										Safiuddin, M., (2008) Development of Self-consolidating High Performance Concrete Incorporating Rice Husk Ash, , [Ph.D. thesis]. Canada: University of Waterloo; Duchesne, J., Berube, M.A., The effectiveness of supplementary cementing materials in suppressing expansion due to ASR: Another look at the reaction mechanisms. Part 1: Concrete expansion and portlandite depletion (1994) Cem Concr Res, 24…	Le, H.T.; F.A. Finger-Institute for Building Materials Science, Faculty of Civil Engineering, Bauhaus-University Weimar, Coudraystr. 11, Germany			Elsevier Ltd					9500618		CBUME		English	Constr Build Mater	Article
Nawaz M., Heitor A., Sivakumar M.	57218651029;55321269000;23393636900;	Geopolymers in construction - recent developments	2020	Construction and Building Materials	260		120472				37	10.1016/j.conbuildmat.2020.120472	https://www.scopus.com/inward/record.uri?eid=2-s2.0-85089901919&doi=10.1016%2fj.conbuildmat.2020.120472&partnerID=40&md5=0ff0a59de8e913561ba1662ad7bf50b2	School of Civil, Mining and Environmental Engineering, Faculty of Engineering and Information Sciences, University of Wollongong, Wollongong, NSW 2522, Australia; School of Civil Engineeing, University of Leeds, Leeds, United Kingdom; Formerly Centre for Geomechanics and Railway Engineering, School of Civil, Mining and Environmental Engineering, University of Wollongong, Wollongong, NSW 2522, Aus…	Nawaz, M., School of Civil, Mining and Environmental Engineering, Faculty of Engineering and Information Sciences, University of Wollongong, Wollongong, NSW 2522, Australia; Heitor, A., School of Civil Engineeing, University of Leeds, Leeds, United Kingdom, Formerly Centre for Geomechanics and Railway Engineering, School of Civil, Mining and Environmental Engineering, University of Wollongong, Wo…	Geopolymers are inorganic materials that result from the alkali activation of aluminosilicates. The aluminosilicates source materials can either occur naturally (e.g. kaolin, metakaolin, rice husk ash, volcanic rock powders) or are produced by industrial processes (e.g. fly-ash, blast furnace slag). While the potential application of geopolymers as construction materials (e.g. concrete manufactur…	Concrete manufacturing; Construction material; Geopolymers; Soil stabilization; Sustainability	Aluminosilicates; Binders; Blast furnaces; Cement industry; Concrete industry; Concrete products; Construction industry; Fly ash; Gas emissions; Geopolymers; Greenhouse gases; Lime; Slags; Soil mechanics; Stabilization; Sustainable development; Civil engineering applications; Environmental footprints; Environmental property; Industrial processs; Inorganic materials; Micro-structural characteristi…					Alabama Commission on Higher Education	Financial assistance provided by the Higher Education Commission (Pakistan) for the first author is gratefully appreciated.										Duxson, P., Fernández-Jiménez, A., Provis, J.L., Lukey, G.C., Palomo, A., Van Deventer, J.S.J., Geopolymer technology: The current state of the art (2007) J. Mater. Sci., 42 (9), pp. 2917-2933; Stafford, F.N., Raupp-Pereira, F., Labrincha, J.A., Hotza, D., Life cycle assessment of the production of cement: A Brazilian case study (2016) J. Cleaner Prod., 137, pp. 1293-1299; Zhang, M.O., Guo, H., E…	Heitor, A.; School of Civil Engineering, United Kingdom; email: a.heitor@leeds.ac.uk			Elsevier Ltd					9500618		CBUME		English	Constr Build Mater	Review
Cook D.J., Pama R.P., Paul B.K.	24517378000;6701380887;7202710702;	Rice husk ash-lime-cement mixes for use in masonry units	1977	Building and Environment	12	4		281	288		36	10.1016/0360-1323(77)90031-2	https://www.scopus.com/inward/record.uri?eid=2-s2.0-0017696141&doi=10.1016%2f0360-1323%2877%2990031-2&partnerID=40&md5=6cbecef7835b50ac6542138c7999e2c0	School of Civil Engineering, University of New South Wales, Kensington, Australia; Division of Structural Engineering, Asian Institute of Technology, Bangkok, Thailand; International Ferrocement Information Centre, Asian Institute of Technology, Bangkok, Thailand	Cook, D.J., School of Civil Engineering, University of New South Wales, Kensington, Australia; Pama, R.P., Division of Structural Engineering, Asian Institute of Technology, Bangkok, Thailand; Paul, B.K., International Ferrocement Information Centre, Asian Institute of Technology, Bangkok, Thailand	This paper describes an investigation of the use of rice husk ash, in combination with lime and cement, for the production of low cost masonry units. Due to the slow reaction between the rice husk ash and lime, reactive alumina in the form of sodium aluminate was added to the mixes. The effect of the sodium aluminate was to reduce the time for initial and final set and to increase compressive str…		BUILDING MATERIALS; CONCRETE AGGREGATES; LIME; MASONRY MATERIALS; MASONRY UNITS; RICE HUSK ASH; BRICK CONSTRUCTION																Cook, Pama, Damer, The behaviour of concrete and cement paste containing rice husk ash (1976) Proc. Conf. on Hydraulic Cement Pastes: Their Structure and Properties, Sheffield, pp. 268-282. , Cement and Concrete Association, London; Cook, Pama, Damer, Rice husk ash as a pozzolanic material (1976) Proc. Conf. on New Horizons in Construction Materials, , Lehigh University; Day, Robbins, An economic…	Cook, D.J.; School of Civil Engineering, University of New South Wales, Kensington, Australia								3601323		BUEND		English	Build. Environ.	Article
Husni H., Nazari M.R., Yee H.M., Rohim R., Yusuff A., Mohd Ariff M.A., Ahmad N.N.R., Leo C.P., Junaidi M.U.M.	57218926108;57198030659;39263075800;55434017900;57193811685;57193811025;54408069300;57210845670;55469095200;	Superhydrophobic rice husk ash coating on concrete	2017	Construction and Building Materials	144			385	391		36	10.1016/j.conbuildmat.2017.03.078	https://www.scopus.com/inward/record.uri?eid=2-s2.0-85016744323&doi=10.1016%2fj.conbuildmat.2017.03.078&partnerID=40&md5=cc71b4a339bbf3780b5e4a7fe8c04a1d	Faculty of Civil Engineering, Universiti Teknologi MARA, Permatang Pauh, Penang 13500, Malaysia; Faculty of Chemical Engineering, Universiti Teknologi MARA, Permatang Pauh, Penang 13500, Malaysia; School of Chemical Engineering, Engineering Campus, Universiti Sains Malaysia, Nibong Tebal, Penang 14300, Malaysia; Department of Chemical Engineering, Faculty of Engineering, University of Malaya, Kua…	Husni, H., Faculty of Civil Engineering, Universiti Teknologi MARA, Permatang Pauh, Penang 13500, Malaysia; Nazari, M.R., Faculty of Civil Engineering, Universiti Teknologi MARA, Permatang Pauh, Penang 13500, Malaysia; Yee, H.M., Faculty of Civil Engineering, Universiti Teknologi MARA, Permatang Pauh, Penang 13500, Malaysia; Rohim, R., Faculty of Civil Engineering, Universiti Teknologi MARA, Perm…	The silica particles in rice husk ash are useful to create the roughness required by the superhydrophobic coating on concrete. The superhydrophobic coating was prepared using rice husk ash dispersed in the ethanolic solution containing fluoroalkyl silane, 1H,1H,2H,2H-perfluorodecyl triethoxy silane (2 vol.%). The ash solution was sprayed on a layer of commercial adhesive coated on the concrete. T…	Concrete; Rice husk ash; Superhydrophobic coating	Coatings; Compressive strength; Hydrophobicity; Ethanolic solution; Fluoroalkyl silanes; Rice husk ash; Superhydrophobic; Superhydrophobic coatings; Surface hardness; Water contact angle; Water sorptivity; Concretes					University of Southern Maine, USM; Ministry of Higher Education, Malaysia, MOHE: 203/PJKIMIA/6071315; Universiti Sains Malaysia	The authors would like to acknowledge the financial support obtained from the Ministry of Education Malaysia via FRGS 2015-1 grant (Flood Disaster Management), 203/PJKIMIA/6071315) and My Brain 15 (My Ph.D) scholarship awarded to Ms. Nor Naimah Rosyadah Ahmad. Furthermore, the financial support from Universiti Sains Malaysia (USM Fellowship) for Mr. Mohd Usman Mohd Junaidi is greatly acknowledged…										Doran, D., Cather, B., Construction Materials Reference Book (2013), Taylor & Francis; Tittarelli, F., Moriconi, G., The effect of silane-based hydrophobic admixture on corrosion of reinforcing steel in concrete (2008) Cem. Concr. Res., 38, pp. 1354-1357; Herb, H., Gerdes, A., Brenner-Weiß, G., Characterization of silane-based hydrophobic admixtures in concrete using TOF-MS (2015) Cem. Concr. Res…	Yee, H.M.; Faculty of Civil Engineering, Malaysia; email: minyh@ppinang.uitm.edu.my			Elsevier Ltd					9500618		CBUME		English	Constr Build Mater	Article
[truncated: 758 more rows]
[truncated: 12 more columns]
